# Supplementary material for: In silico analysis of TRPM4 variants of unknown clinical significance
Source: PLoS One. 2023 Dec 15;18(12):e0295974. doi: 10.1371/journal.pone.0295974 (PMC10723691; doi:10.1371/journal.pone.0295974)
Supplement: S1 Table — (XLSX) [file pone.0295974.s001.xlsx]

## Sheet: Table_S1_Broad_Dataset_ST
Gene	Var	Case	SIFT	PPH_HDIV	SIFT4G	PROVEAN	PPH_HVAR	MutationAssessor	LRT	FATHMM	MutationTaster	MetaSVM	CADD	MCap	MetaLR	MutPred	REVEL	MVP	MPC	ClinPred	VEST4	LIST.S2	DEOGEN2	GenoCanyon	DANN	PrimateAI
TRPA1	A122V	VUS	0.319	1	0.207	-0.95	0.999	2.44	0	1.72	1	-0.904	3.492	0.009	0.1877	.	0.293	0.732	0.405	0.078	0.713	0.895	0.139	1	0.999	0.428
TRPA1	A138S	Benign	0.005	0.981	0.009	-2.45	0.783	2.99	0	-1.51	1	0.314	2.86	0.051	0.6296	.	0.589	0.802	0.389	0.529	0.657	0.742	0.235	1	0.997	0.483
TRPA1	A172V	Benign	0.002	0.988	0.006	-3.08	0.764	3.765	0	-1.43	1	0.584	3.245	0.022	0.7389	.	0.566	0.799	0.329	0.852	0.576	0.734	0.414	1	0.999	0.275
TRPA1	A206V	Benign	0.081	0.089	0.005	-3.47	0.039	2.265	0	-0.04	1	-0.677	2.546	0.016	0.2493	0.838	0.182	0.667	0.07	0.204	0.406	0.786	0.284	0.834	0.998	0.4
TRPA1	A316V	Benign	0.032	0.064	0.087	-3.34	0.052	2.845	0	-1.43	0.997	-0.186	2.709	0.052	0.4631	0.882	0.497	0.71	0.084	0.374	0.466	0.841	0.287	0.04	0.997	0.414
TRPA1	A333T	Benign	0.002	0.981	0.006	-3.57	0.883	2.74	0	0.1	1	0.07	3.506	0.063	0.4706	0.898	0.432	0.87	0.36	0.253	0.735	0.9	0.342	1	0.999	0.579
TRPA1	A521V	VUS	0	1	0.03	-3.76	1	3.555	0	-1.29	1	0.572	3.667	0.089	0.7189	.	0.712	0.831	0.144	0.932	0.798	0.938	0.371	1	0.999	0.596
TRPA1	A565V	Benign	0.252	0.944	0.345	-1.3	0.36	0.675	0.747	-0.14	1	-0.886	0.872	0.026	0.2202	0.396	0.204	0.593	0.212	0.044	0.31	0.908	0.11	0	0.954	0.338
TRPA1	A789V	VUS	0.978	0.001	0.792	1.86	0.001	-1.895	0.24	-1.09	0.97	-0.974	1.587	0.011	0.1197	0.465	0.158	0.531	0.099	0.063	0.124	0.65	0.301	0.002	0.515	0.286
TRPA1	C273Y	VUS	0.016	0.999	0.245	-3.32	0.977	2.62	0	0	0.999	-0.411	3.967	0.033	0.3752	0.4	0.343	0.739	0.513	0.986	0.603	0.536	0.244	0.555	0.995	0.558
TRPA1	C651F	VUS	0.009	0.901	0.052	-2.37	0.444	2.52	0	-1.08	0.802	0.038	2.55	0.111	0.4005	.	0.39	0.822	0.49	0.687	0.432	0.752	0.224	0.007	0.987	0.398
TRPA1	D339N	VUS	0.068	0.998	0.043	-4.97	0.889	1.62	0	0.26	1	-0.458	3.673	0.043	0.3378	.	0.402	0.833	0.364	0.989	0.592	0.845	0.311	1	0.999	0.575
TRPA1	D369Y	Benign	0.166	0.618	0.019	-2.92	0.551	1.535	0.005	0.53	0.501	-0.611	1.912	0.057	0.2015	0.646	0.199	0.72	0.229	0.276	0.673	0.87	0.15	0.001	0.991	0.343
TRPA1	D412N	VUS	0.408	0.194	0.021	-0.77	0.05	1.7	0	-0.59	0.999	-0.852	1.847	0.014	0.2133	.	0.079	0.712	2.155	0.048	0.168	0.869	0.097	0.861	0.996	0.447
TRPA1	D468E	VUS	0.03	0.016	0.579	-0.68	0.02	-0.665	0	-0.04	0.92	-0.986	1.765	0.008	0.1107	0.361	0.069	0.711	0.101	0.118	0.217	0.716	0.071	0.003	0.986	0.441
TRPA1	E179K	Benign	0.116	0.994	0.043	-2.39	0.739	2.665	0	-0.36	0	-1.158	3.316	.	0	.	0.345	.	0.381	0.025	0.233	0.858	0.179	1	0.999	0.475
TRPA1	E41D	VUS	0.3	0.002	0.564	-1.12	0.001	1.05	0.001	1	0.854	-1.081	1.375	0.002	0.0418	0.282	0.079	0.431	0.063	0.307	0.153	0.428	0.112	0.99	0.98	0.311
TRPA1	E657K	VUS	0.485	0.995	0.189	-0.35	0.624	2.89	0	-1.24	1	-0.274	2.36	0.055	0.4389	0.675	0.477	0.821	0.278	0.675	0.686	0.889	0.101	0.641	0.997	0.517
TRPA1	F396C	VUS	0.05	0.96	0.014	-1.68	0.714	2.545	0	0.82	0.993	-0.635	4.186	0.017	0.2208	0.656	0.217	0.808	0.367	0.926	0.683	0.741	0.164	0.186	0.99	0.609
TRPA1	F660L	Benign	0	1	0	-5.65	0.996	2.945	0	-1.14	1	0.26	3.527	0.097	0.6091	0.447	0.713	0.799	0.549	0.997	0.742	0.866	0.543	0.997	0.998	0.593
TRPA1	G188A	VUS	0.075	0.999	0.015	-3.15	0.973	3.825	0	-0.69	1	0.681	3.756	0.074	0.7562	.	0.692	0.929	0.374	0.978	0.596	0.847	0.339	1	0.998	0.416
TRPA1	G198R	Benign	0.003	0.183	0.005	-5.77	0.083	2.22	0	-0.03	1	-0.707	2.786	0.021	0.2336	0.855	0.171	0.765	0.106	0.993	0.499	0.795	0.543	0.031	0.996	0.449
TRPA1	G19R	Benign	0.047	0.077	0.134	-0.55	0.177	2.175	0.329	1.13	1	-0.983	1.384	0.059	0.0887	0.244	0.082	0.463	0.191	0.053	0.215	0.525	0.154	1	0.976	0.282
TRPA1	G42E	VUS	0.06	0.089	0.108	-2.83	0.017	1.65	0	1.07	0.996	-1.038	1.227	0.009	0.0947	0.611	0.12	0.611	0.088	0.76	0.184	0.456	0.507	1	0.981	0.289
TRPA1	H1084Q	Benign	0.477	0.004	0.349	-0.62	0.002	1.5	0.01	1.18	1	-1.06	1.48	0.005	0.0458	0.129	0.06	0.373	0.102	0.12	0.148	0.534	0.14	0	0.872	0.358
TRPA1	H309Y	VUS	0.012	0.243	0.074	-1.65	0.119	0.625	0.515	0.66	1	-0.989	1.277	0.011	0.0706	.	0.057	0.449	0.116	0.037	0.282	0.85	0.145	0	0.949	0.323
TRPA1	I171T	VUS	0.053	0.004	0.079	-2.2	0.007	1.425	0.948	-0.23	1	-0.877	0.61	0.015	0.2446	0.625	0.138	0.275	0.085	0.048	0.223	0.475	0.125	0	0.921	0.355
TRPA1	I469V	VUS	0.985	0.007	1	0.31	0.002	-0.895	0.005	-0.07	0.747	-0.962	1.965	0.008	0.0869	.	0.106	0.604	0.085	0.006	0.295	0.734	0.062	0.032	0.861	0.35
TRPA1	I656M	VUS	0.001	0.994	0.002	-2.68	0.905	2.87	0	-1.29	0.998	0.347	0.101	0.111	0.5302	0.391	0.508	0.432	0.499	0.73	0.617	0.877	0.484	0.618	0.986	0.436
TRPA1	K115R	Benign	0.109	0.058	0.324	-1.58	0.06	1.235	0.083	-0.3	1	-0.946	0.876	0.015	0.1683	.	0.063	0.703	0.071	0.018	0.122	0.807	0.109	0.941	0.992	0.29
TRPA1	K256R	Benign	0.09	0.071	0.186	-1.48	0.148	0.65	0	-0.3	1	-0.805	2.295	0.011	0.2173	0.521	0.1	0.775	0.299	0.128	0.208	0.79	0.123	0.428	0.997	0.346
TRPA1	K620N	VUS	0.02	0.905	0.028	-1.1	0.394	2.31	0.038	0.93	0.962	-1.034	2.134	0.014	0.0748	0.501	0.091	0.596	0.211	0.644	0.397	0.689	0.132	0	0.997	0.311
TRPA1	L118V	Benign	0	0.999	0.013	-2.34	0.998	1.875	0	-0.48	1	-0.329	3.6	0.03	0.4362	.	0.461	0.756	0.407	0.081	0.568	0.908	0.299	1	0.999	0.481
TRPA1	L667S	Benign	0.033	0.994	0.004	-2.51	0.919	2.89	0.002	-1.5	0.999	0.19	3.243	0.075	0.6209	.	0.666	0.848	0.567	0.255	0.736	0.636	0.201	0.997	0.997	0.421
TRPA1	L941I	VUS	0.022	0.174	0.036	-1.62	0.195	2.7	0	0.83	1	-0.756	2.472	0.015	0.2046	0.38	0.172	0.564	0.187	0.167	0.306	0.583	0.537	0.998	0.988	0.543
TRPA1	M1042V	VUS	0.638	0	0.758	-0.33	0	0.035	0.95	1.1	1	-0.994	1.623	0.005	0.0371	0.292	0.042	0.303	0.101	0.024	0.032	0.694	0.085	0	0.842	0.253
TRPA1	M397R	VUS	0.074	0.034	0.033	-1.98	0.058	1.39	0	1.03	0.999	-1.06	3.642	0.012	0.0977	0.445	0.14	0.628	0.133	0.723	0.669	0.68	0.196	0.996	0.971	0.523
TRPA1	M689V	Benign	0	0.998	0.01	-4	0.98	2.945	0	-1.09	1	0.291	4.126	0.055	0.6255	.	0.773	0.776	0.146	0.503	0.742	0.937	0.498	0.964	0.995	0.511
TRPA1	M733V	VUS	0.726	0.38	0.229	-0.03	0.089	2.635	0	-1.12	0.924	-0.762	2.02	0.025	0.2291	.	0.282	0.617	0.164	0.125	0.592	0.93	0.096	0.001	0.79	0.398
TRPA1	M801V	VUS	0.217	0.027	0.57	-0.54	0.036	0.6	0.632	-1.05	1	-0.969	0.051	0.023	0.2062	0.532	0.137	0.238	0.116	0.083	0.13	0.651	0.348	0.133	0.547	0.285
TRPA1	M953I	Benign	0.005	0.999	0.064	-3.4	0.997	2.83	0	0.93	1	-0.498	4.098	0.018	0.2858	0.655	0.403	0.599	0.537	0.978	0.614	0.904	0.641	0.998	0.998	0.769
TRPA1	M978V	Benign	0	0.998	0.052	-4	0.98	2.965	0	1.33	1	-0.539	3.513	0.029	0.2637	.	0.384	0.623	0.505	0.797	0.637	0.939	0.593	0.998	0.995	0.575
TRPA1	N130I	Benign	0.031	0.951	0.125	-3.69	0.572	2.51	0.016	-0.21	0.786	-0.68	1.349	0.049	0.2514	.	0.211	0.525	0.287	0.3	0.392	0.823	0.393	0.791	0.982	0.32
TRPA1	N373I	Benign	0.434	0.021	0.488	-1.75	0.052	0.825	0.252	0.58	0.913	-0.984	2.181	.	0.0648	.	0.083	0.713	0.098	0.01	0.293	0.638	0.104	0.061	0.97	0.287
TRPA1	N49D	VUS	0.219	0.001	0.377	-0.18	0.001	1.935	0.07	1.09	1	-1.002	0.098	0.007	0.0697	0.341	0.016	0.37	0.075	0.102	0.11	0.346	0.081	0.99	0.89	0.328
TRPA1	N855S	LP/P	0.238	0.097	0.48	-1.31	0.051	2.025	0.02	1.48	0.842	-1.008	1.693	0.004	0.0468	0.479	0.025	0.453	0.211	0.19	0.671	0.839	0.33	0.427	0.951	0.403
TRPA1	N917S	VUS	0.02	1	0.1	-2.51	0.999	2.235	0	1.45	0.98	-0.899	2.244	0.007	0.1661	0.766	0.33	0.626	0.115	0.531	0.181	0.857	0.616	0	0.996	0.347
TRPA1	P26L	Benign	0.441	0.117	0.346	1.02	0.007	0	0.017	1.17	0.999	-1.064	0.9	0.008	0.0313	0.357	0.018	0.244	0.074	0.024	0.09	0.449	0.073	1	0.88	0.256
TRPA1	P732A	VUS	0.114	1	0.098	-3	0.999	2.93	0	-1.1	1	-0.179	3.893	0.047	0.5704	0.516	0.478	0.904	0.506	0.988	0.635	0.92	0.245	0.999	0.99	0.507
TRPA1	Q895R	Benign	0.209	1	0.135	-1.97	0.999	2.315	0	1.46	1	-0.905	4.254	0.009	0.1813	0.405	0.249	0.726	0.528	0.151	0.466	0.538	0.461	1	0.998	0.5
TRPA1	R343C	Benign	0.001	1	0.205	-6.19	0.967	2.295	0	-0.22	1	-0.382	4.61	0.065	0.3946	.	0.441	0.836	0.454	0.804	0.864	0.925	0.318	1	0.999	0.499
TRPA1	R3C	Benign	0.042	0.012	0.003	-2.37	0.001	2.075	0.003	0.97	0.016	-1.093	1.69	.	0.0003	.	0.049	NA	0.089	0.022	0.068	0.641	0.207	1	0.976	0.321
TRPA1	R458C	VUS	0	1	0.001	-7.48	1	2.965	0	-0.17	1	-0.135	4.48	0.1	0.4342	.	0.601	0.851	0.597	0.943	0.857	0.977	0.327	0.966	0.999	0.777
TRPA1	R458H	Benign	0.029	1	0.173	-3.69	0.999	1.15	0	0.01	1	-0.541	4.172	0.059	0.3018	.	0.434	0.842	0.57	0.037	0.714	0.96	0.289	1	0.999	0.735
TRPA1	R58S	Benign	0.152	0.029	0.266	0.1	0.014	0.69	0.515	1.12	1	-1.041	0.587	0.007	0.0469	.	0.014	0.156	0.077	0.009	0.144	0.448	0.077	0.99	0.698	0.251
TRPA1	R58T	Benign	0.254	0.002	0.36	0.26	0.002	0.345	0.515	1.1	1	-1.041	0.233	.	0.0001	.	0.012	NA	0.097	0.001	0.094	0.417	0.076	0.999	0.314	0.262
TRPA1	R694C	Benign	0.017	1	0	-7.93	1	2.945	0	-1.3	1	0.511	4.581	0.136	0.6987	.	0.751	0.916	0.597	0.866	0.84	0.954	0.716	0.999	0.999	0.611
TRPA1	R996H	Benign	0.234	0.01	0.273	-1.01	0.002	1.155	0.064	0.81	1	-1.04	1.684	0.008	0.0632	0.63	0.06	0.522	0.125	0.047	0.088	0.801	0.174	0	0.976	0.227
TRPA1	S293L	VUS	0.092	0.943	0.184	-2.71	0.517	2.39	0.035	-0.26	1	-0.292	3.176	0.044	0.3462	.	0.289	0.835	0.174	0.2	0.28	0.8	0.243	0.731	0.999	0.435
TRPA1	S900C	Benign	0.004	0.996	0.011	-3.44	0.873	2.73	0.989	0.92	1	-0.916	3.03	0.017	0.2368	0.655	0.166	0.665	0.454	0.882	0.3	0.761	0.772	0.003	0.986	0.375
TRPA1	T311N	Benign	0.003	1	0.012	-4.34	0.987	2.505	0	-0.03	1	0.04	3.381	0.04	0.473	.	0.479	0.815	0.42	0.131	0.839	0.867	0.516	1	0.992	0.566
TRPA1	T472M	VUS	0.006	1	0.034	-3.75	0.912	0.815	0	-0.58	0.998	-0.487	2.505	0.019	0.4417	0.684	0.347	0.802	0.155	0.363	0.238	0.885	0.256	0.211	0.999	0.365
TRPA1	T598M	Benign	0.104	0.734	0.139	-0.17	0.054	1.9	0	-0.07	1	-1.004	1.442	0.02	0.1291	.	0.136	0.676	0.121	0.065	0.325	0.734	0.104	0	0.889	0.38
TRPA1	T765M	VUS	0.072	0.918	0.026	-1.32	0.174	1.61	0.015	-1.1	0.68	-0.77	2.455	0.04	0.1558	.	0.179	0.689	0.177	0.059	0.196	0.743	0.491	0.001	0.98	0.287
TRPA1	T83N	VUS	0.277	0.673	0.049	-0.55	0.176	0	0.074	2.38	1	-1.047	1.594	0.005	0.0207	0.373	0.142	0.365	0.103	0.279	0.241	0.755	0.079	1	0.564	0.304
TRPA1	T908P	Benign	0.001	1	0.003	-5.29	0.993	3.255	0	1.12	1	-0.565	3.906	0.034	0.2721	0.754	0.52	0.667	0.571	0.995	0.645	0.866	0.841	0.002	0.994	0.531
TRPA1	V114I	Benign	0.184	0.156	0.252	0.01	0.044	1.565	0.001	-0.42	0.782	-0.844	0.373	0.017	0.1878	.	0.066	0.544	0.071	0.013	0.202	0.794	0.074	0.98	0.991	0.306
TRPA1	V20I	Benign	0.318	0.033	0.482	-0.08	0.002	2.175	0.045	1.04	1	-1.054	1.122	0.013	0.0731	.	0.073	0.493	0.084	0.072	0.118	0.516	0.077	1	0.974	0.304
TRPC6	A179T	VUS	0.04	0.855	0.228	-1.93	0.429	-0.035	0	-0.12	1	-0.623	2.759	0.045	0.3016	0.557	0.34	0.826	0.997	0.794	0.867	0.96	0.33	1	0.999	0.709
TRPC6	A23V	VUS	0.028	0.063	0.055	-0.35	0.011	0.345	0.197	-1.18	1	-0.799	2.457	0.292	0.2422	0.244	0.3	0.703	0.297	0.631	0.215	0.871	0.211	1	0.997	0.792
TRPC6	A369D	VUS	0	1	0.001	-5.05	0.999	3.63	0	-0.77	1	0.534	4.239	0.1	0.7076	0.826	0.735	0.937	1.257	1	0.991	0.987	0.892	1	0.998	0.897
TRPC6	A447T	Benign	0.002	1	0.427	-2.84	0.998	1.745	0	1.12	1	-0.877	3.904	0.045	0.2174	0.502	0.226	0.672	1.895	0.994	0.725	0.936	0.436	1	0.993	0.798
TRPC6	A538T	VUS	0.005	0.778	0.007	-0.51	0.196	0.235	0	-4.95	0.997	0.813	2.452	0.312	0.8323	0.501	0.524	0.929	1.453	0.165	0.241	0.889	0.574	0.624	0.998	0.58
TRPC6	A560T	VUS	0.337	0.011	0.601	-0.45	0.003	0.55	0.108	-2.63	0.529	-0.273	1.703	0.064	0.4672	.	0.181	0.762	0.8	0.031	0.055	0.792	0.52	0.048	0.987	0.501
TRPC6	C43F	VUS	0.411	0.005	0.199	-0.88	0.004	0.695	0.879	-1.06	0.998	-0.957	2.777	0.133	0.1726	0.351	0.218	0.578	0.458	0.15	0.164	0.763	0.269	1	0.878	0.639
TRPC6	D205G	VUS	0.002	1	0.018	-3.38	0.998	2.83	0	-0.91	1	0.181	4.175	0.12	0.5635	0.366	0.634	0.943	1.164	0.965	0.823	0.993	0.604	1	0.996	0.734
TRPC6	D250V	Benign	0	1	0.013	-5.83	0.999	2.975	0	-1.34	1	0.444	4.102	0.341	0.6717	0.419	0.792	0.948	1.223	0.998	0.897	0.967	0.752	1	0.99	0.75
TRPC6	D257N	VUS	0.022	0.074	0.05	-1.51	0.109	1.59	0.001	-1.04	0.991	-0.514	2.439	0.031	0.4005	0.573	0.256	0.8	0.368	0.408	0.355	0.969	0.578	0.896	0.998	0.413
TRPC6	D317Y	VUS	0.001	1	0.004	-4.43	0.959	2.975	0	-0.11	1	-0.063	3.887	0.059	0.489	0.393	0.459	0.916	1.129	0.998	0.955	0.99	0.828	1	0.995	0.868
TRPC6	D562A	VUS	0.863	0.072	0.814	0.2	0.067	-0.14	0.102	-2.31	1	-0.458	1.913	0.06	0.372	0.498	0.274	0.869	1.018	0.31	0.298	0.805	0.505	0.295	0.913	0.489
TRPC6	D890H	VUS	0	1	0.001	-6.41	0.999	3.145	0	-2.47	1	0.855	4.05	0.324	0.8482	0.467	0.858	0.978	0.214	0.998	0.922	0.999	0.878	1	0.996	0.897
TRPC6	D890N	LP/P	0.001	1	0.005	-4.53	0.998	3.145	0	-2.42	1	0.855	4.113	0.262	0.8482	0.42	0.732	0.973	0.202	0.999	0.807	1	0.849	1	0.999	0.888
TRPC6	D90N	VUS	0.092	0.565	0.382	-1.53	0.108	1.155	0	-1.05	0.999	-0.591	2.348	0.034	0.325	.	0.31	0.85	0.997	0.204	0.473	0.944	0.32	0.742	0.997	0.556
TRPC6	E107Q	VUS	0.007	1	0.024	-2.48	0.999	0.975	0	-0.11	1	-0.416	3.719	0.038	0.3709	0.681	0.324	0.818	1.008	0.956	0.745	0.935	0.428	1	0.998	0.759
TRPC6	E200D	VUS	0.094	0.008	0.35	-1.58	0.005	1.375	0	-1.17	0.976	-0.298	1.486	0.046	0.4304	.	0.35	0.778	0.951	0.117	0.428	0.889	0.302	0	0.99	0.718
TRPC6	E756A	VUS	0.008	0.947	0.015	-4.46	0.563	2.02	0	-2.01	1	0.587	4.125	0.157	0.7248	0.526	0.764	0.932	0.205	0.955	0.494	0.971	0.765	1	0.995	0.652
TRPC6	E797D	VUS	0.161	0.001	0.517	-0.77	0.001	1.265	0.007	-1.62	0.992	-0.648	0.949	0.046	0.3397	0.309	0.129	0.733	0.06	0.186	0.166	0.903	0.217	0.997	0.978	0.478
TRPC6	E897K	LP/P	0.001	0.998	0.004	-3.74	0.993	3.09	0	-2.25	1	0.671	4.26	0.1	0.7886	0.787	0.904	0.976	0.208	0.999	0.902	0.998	0.829	1	0.999	0.839
TRPC6	E911G	VUS	0.203	0.004	0.345	-1.86	0.006	1.37	0.005	-1.45	0.975	-0.53	2.588	0.031	0.3592	0.194	0.171	0.842	0.211	0.156	0.201	0.861	0.268	0.102	0.997	0.383
TRPC6	E98V	VUS	0.048	0.007	0.124	-3.52	0.007	0.845	0.001	-1.25	0.998	0.104	2.482	0.078	0.5782	0.428	0.424	0.879	0.894	0.635	0.4	0.941	0.644	0.86	0.984	0.452
TRPC6	F102I	VUS	0.001	1	0.003	-4.99	0.999	2.195	0	-1.93	1	0.564	4.077	0.289	0.7207	0.714	0.925	0.948	1.204	0.987	0.842	0.99	0.727	1	0.992	0.777
TRPC6	F206L	VUS	0.004	0.998	0.048	-3.3	0.986	2.885	0	-0.31	1	-0.229	3.134	0.052	0.4213	0.365	0.415	0.851	1.077	0.983	0.799	0.953	0.572	0.015	0.995	0.838
TRPC6	F465S	VUS	0.001	0.978	0.263	-4.48	0.762	2.74	0	-0.37	1	-0.192	4.349	0.061	0.4322	0.539	0.67	0.911	2.212	0.998	0.874	0.991	0.882	1	0.998	0.812
TRPC6	F484L	Benign	0.119	0.547	0.358	-2.57	0.164	1.665	0	-1.12	0.996	-0.636	2.522	0.034	0.3164	0.401	0.479	0.807	1.329	0.955	0.638	0.951	0.761	0.368	0.993	0.8
TRPC6	F523S	VUS	0.458	0.009	0.412	0.04	0.021	-1.005	0	-4.85	1	0.429	2.68	0.156	0.7732	0.357	0.465	0.894	2.51	0.913	0.249	0.877	0.524	0.992	0.981	0.621
TRPC6	F7S	VUS	0.002	0.01	0.014	-0.8	0.004	0.55	0.024	-1.21	1	-0.809	2.796	0.321	0.2959	0.208	0.456	0.568	0.527	0.298	0.235	0.737	0.236	1	0.968	0.817
TRPC6	G109S	LP/P	0	1	0.004	-5.18	1	3.175	0	-0.69	1	0.295	3.899	0.161	0.6133	0.79	0.778	0.923	1.011	0.998	0.85	0.999	0.524	1	0.999	0.844
TRPC6	G20R	VUS	0.004	0	0	-0.61	0.001	0.55	0.823	-1.17	1	-0.785	0.869	0.178	0.3002	0.425	0.181	0.555	0.354	0.141	0.151	0.736	0.234	1	0.926	0.763
TRPC6	G517S	VUS	0.017	0.992	0.014	-5.49	0.884	2.295	0	-5.34	1	1.092	3.887	0.46	0.9765	0.893	0.901	0.982	1.929	0.996	0.542	0.986	0.952	1	0.999	0.732
TRPC6	G52D	VUS	0.004	0.18	0	-1.72	0.035	0.895	0.229	-1.25	0.943	-0.276	2.435	0.625	0.3834	.	0.541	0.845	0.386	0.087	0.166	0.815	0.357	1	0.994	0.604
TRPC6	G757D	LP/P	0.002	0.997	0.002	-6.55	0.907	2.22	0	-1.94	1	0.604	3.93	0.128	0.7577	0.543	0.847	0.955	0.22	0.987	0.734	0.859	0.77	1	0.998	0.807
TRPC6	G8E	VUS	0.086	0.151	0.217	-0.24	0.058	0.345	0.011	-1.1	1	-0.78	1.357	0.216	0.2765	0.218	0.294	0.579	0.383	0.15	0.079	0.703	0.204	1	0.911	0.743
TRPC6	H122Y	VUS	0.023	0.071	0.11	-1.26	0.187	1.515	0.029	-0.08	1	-0.936	1.333	0.023	0.1377	.	0.074	0.542	0.359	0.078	0.239	0.914	0.263	0	0.232	0.338
TRPC6	H145R	VUS	0.036	0.107	0.08	-4.87	0.152	1.86	0	-0.17	1	-0.3	2.46	0.021	0.3754	0.6	0.291	0.837	1.123	0.971	0.52	0.957	0.456	0.807	0.984	0.814
TRPC6	H218L	LP/P	0.037	0.745	0.046	-4.83	0.372	2.3	0	-1.1	0.999	-0.214	2.567	0.059	0.4012	0.474	0.567	0.874	0.545	0.762	0.656	0.809	0.71	0.017	0.969	0.8
TRPC6	I452V	VUS	0.136	0.741	0.231	-0.45	0.354	1.98	0	1.02	1	-0.87	2.412	0.014	0.1675	.	0.122	0.741	1.707	0.969	0.297	0.941	0.551	1	0.997	0.667
TRPC6	I506T	Benign	0.001	1	0.022	-3.97	0.999	2.07	0	-4.65	1	1.078	3.985	0.763	0.9491	.	0.938	0.984	2.147	0.445	0.964	0.966	0.914	0.985	0.998	0.848
TRPC6	I601V	VUS	0.217	0.178	0.462	-0.45	0.062	0.44	0	-4.78	1	0.824	2.052	0.048	0.8533	0.528	0.446	0.915	1.754	0.69	0.291	0.933	0.537	0.994	0.996	0.731
TRPC6	I872T	VUS	0.294	0	0.594	-0.54	0	0.9	0.068	-1.55	0.809	-0.71	1.89	0.024	0.3228	0.337	0.13	0.738	0.028	0.214	0.239	0.813	0.221	0.76	0.924	0.473
TRPC6	K241N	VUS	0.002	1	0.003	-3.38	0.997	2.36	0	-0.5	1	-0.257	3.191	0.118	0.4086	.	0.391	0.863	1.097	0.963	0.637	0.98	0.678	0.001	0.998	0.787
TRPC6	K487T	VUS	0.051	0.077	0.145	-2.83	0.035	1.32	0	-1.12	1	0.794	2.851	0.214	0.8834	0.659	0.736	0.935	1.822	0.93	0.693	0.939	0.895	1	0.996	0.83
TRPC6	K519R	VUS	1	0.001	1	0.65	0.007	-1.165	0	-4.95	0.716	0.173	2.246	0.089	0.6606	0.389	0.441	0.866	0.675	0.074	0.083	0.861	0.526	0.102	0.236	0.537
TRPC6	K792R	VUS	0.721	0.745	0.576	-0.34	0.276	1.02	0.001	-1.73	0.77	-0.624	2.334	0.05	0.2775	0.376	0.39	0.828	0.061	0.238	0.217	0.774	0.209	0.956	0.988	0.409
TRPC6	K793R	VUS	0.757	0.164	0.65	-0.67	0.081	1.16	0.02	-1.41	0.957	-0.669	1.967	0.027	0.2367	0.302	0.279	0.733	0.039	0.264	0.163	0.817	0.235	1	0.995	0.431
TRPC6	K803R	VUS	0.559	0.44	0.209	-0.54	0.169	0.63	0.17	-1.41	1	-0.565	3.877	0.034	0.3158	.	0.346	0.822	0.039	0.106	0.368	0.873	0.226	1	0.991	0.446
TRPC6	K821N	VUS	0.078	0	0.255	-1.02	0	1.245	0	-1.11	0.952	-0.802	2.23	0.019	0.3501	0.244	0.198	0.739	0.026	0.28	0.329	0.756	0.344	0.138	0.996	0.479
TRPC6	K874R	VUS	0.371	0.389	0.597	-0.36	0.098	1.615	0	-1.45	0.769	-0.458	2.175	0.018	0.3218	0.276	0.204	0.827	0.023	0.52	0.121	0.911	0.219	0.912	0.883	0.593
TRPC6	L151F	Benign	0.055	1	0.094	-2.59	0.992	1.785	0	-0.33	1	-0.106	4.002	0.027	0.478	0.51	0.41	0.86	1.057	0.271	0.658	0.983	0.434	1	0.999	0.747
TRPC6	L225V	VUS	0	0.998	0.002	-2.7	0.996	3.695	0	-0.61	1	0.282	3.281	0.11	0.5778	.	0.69	0.873	1.011	0.975	0.775	0.999	0.716	0.121	0.998	0.817
TRPC6	L353F	VUS	0.099	0.015	0.057	-0.2	0.021	0	0.241	-0.03	1	-0.985	-0.144	0.02	0.1351	0.276	0.066	0.331	0.326	0.055	0.128	0.312	0.353	0	0.278	0.265
TRPC6	L766V	VUS	0.057	0.998	0.246	-1.96	0.996	1.795	0	-2.01	1	-0.033	3.4	0.211	0.5989	0.373	0.666	0.905	0.202	0.507	0.803	0.89	0.342	0.999	0.99	0.697
TRPC6	L845R	LP/P	0.013	0.002	0.255	-1.26	0.002	2.255	0.08	-1.79	0.967	-0.486	2.403	0.047	0.3925	0.313	0.462	0.861	0.056	0.556	0.63	0.882	0.304	0.393	0.708	0.6
TRPC6	L899F	VUS	0.027	0.999	0.013	-2.88	0.968	2.52	0.014	-1.61	1	0.577	4.146	0.08	0.7426	0.337	0.602	0.958	0.208	0.978	0.66	0.989	0.668	1	0.998	0.734
TRPC6	M1L	VUS	0	0.004	0	-0.61	0.001	.	0.027	-0.93	1	-0.722	2.604	0.844	0.3273	0.99	0.416	0.771	.	0.981	0.803	0.9	0.218	1	0.864	.
TRPC6	M34K	VUS	0.001	0.072	0.006	-1.17	0.064	0.975	0.724	-1.14	0.948	-0.663	3.392	0.412	0.3794	0.41	0.439	0.827	0.489	0.217	0.288	0.783	0.264	1	0.97	0.892
TRPC6	M34T	VUS	0.002	0.037	0.017	-0.96	0.023	0.975	0.724	-1.13	0.707	-0.623	2.686	0.39	0.3551	.	0.321	0.819	0.354	0.602	0.167	0.66	0.241	1	0.974	0.898
TRPC6	M459V	VUS	0.436	0.251	0.243	-0.6	0.122	1.385	0	1.07	1	-1.054	2.075	0.013	0.078	0.464	0.065	0.6	1.84	0.706	0.61	0.807	0.616	0.885	0.939	0.714
TRPC6	M496V	VUS	0.523	0.011	0.908	-1.15	0.02	1.385	0	-0.96	0.999	0.473	1.959	0.072	0.8413	0.416	0.439	0.817	0.883	0.596	0.655	0.943	0.681	0.618	0.951	0.677
TRPC6	M505I	VUS	0.099	0.967	0.123	-2.28	0.613	1.92	0	-4.93	1	1.074	3.576	0.238	0.9475	.	0.689	0.959	0.989	0.922	0.637	0.962	0.777	0.768	0.998	0.703
TRPC6	M505V	VUS	0.01	0.923	0.043	-2.57	0.613	2.47	0	-4.92	1	1.087	3.499	0.321	0.9493	0.638	0.842	0.962	0.919	0.975	0.648	0.987	0.886	1	0.995	0.642
TRPC6	M643T	VUS	0.067	0.005	0.078	-3.85	0.012	0.92	0	-5	1	0.852	2.399	0.203	0.9046	0.606	0.689	0.934	2.057	0.916	0.5	0.918	0.907	0.991	0.985	0.868
TRPC6	N125S	VUS	0.004	0.96	0.007	-4.09	0.814	1.685	0	-0.57	1	-0.022	3.435	0.037	0.4842	.	0.591	0.916	0.897	0.189	0.664	0.969	0.448	1	0.999	0.721
TRPC6	N143S	LP/P	0	0.999	0.048	-4.15	0.998	2.01	0	-0.02	1	-0.309	3.545	0.028	0.3627	.	0.464	0.893	0.897	0.354	0.482	0.964	0.445	1	0.999	0.479
TRPC6	N26S	VUS	0.073	0.956	0.793	-0.53	0.899	0.695	0.523	-1.08	0.605	-0.325	3.037	0.558	0.4739	0.146	0.2	0.834	0.274	0.649	0.18	0.887	0.219	1	0.997	0.851
TRPC6	N26Y	VUS	0.004	0.995	0.029	-1.25	0.979	0.695	0.523	-1.18	0.772	-0.127	3.658	0.78	0.484	0.186	0.392	0.853	0.813	0.679	0.229	0.682	0.307	1	0.994	0.877
TRPC6	N694H	VUS	0.032	0.999	0.105	-2.06	0.985	2.255	0	-4.95	1	1.069	3.479	0.274	0.9522	0.504	0.704	0.971	1.963	0.947	0.231	0.962	0.806	0.987	0.995	0.597
TRPC6	N765S	Benign	0.138	0.998	0.055	-4.3	0.993	2.335	0	-2.34	1	0.495	3.204	0.083	0.7138	0.664	0.652	0.937	0.188	0.258	0.811	0.836	0.828	1	0.999	0.682
TRPC6	P112Q	LP/P	0.002	1	0.013	-5.02	1	0.55	0	-0.45	1	-0.326	4.041	0.034	0.3303	0.802	0.657	0.86	0.975	0.994	0.806	0.99	0.423	1	0.992	0.665
TRPC6	P47L	VUS	0.016	0.118	0.95	-1.02	0.016	0.805	0.872	-1.13	1	-0.858	2.252	0.147	0.2689	0.374	0.227	0.553	0.321	0.054	0.261	0.865	0.282	1	0.964	0.577
TRPC6	P835R	VUS	0.027	0.023	0.545	-0.13	0.01	0.345	0.265	-1.3	0.999	-0.96	1.444	0.036	0.2488	0.294	0.179	0.678	0.026	0.223	0.296	0.86	0.192	0.27	0.445	0.307
TRPC6	P852L	VUS	0.001	0.611	0.081	-3.32	0.118	1.89	0	-1.65	1	-0.077	3.592	0.088	0.5304	.	0.526	0.925	0.04	0.766	0.667	0.94	0.607	0.969	0.993	0.585
TRPC6	Q904R	VUS	0.275	0.001	0.574	-1.09	0.004	1.7	0.001	-1.24	0.908	-0.601	2.382	0.027	0.2926	.	0.279	0.821	0.026	0.138	0.203	0.908	0.232	0.992	0.993	0.472
TRPC6	R10Q	VUS	0.016	0.214	0.246	-0.41	0.039	0.55	0.066	-1.14	0.933	-0.649	3.121	0.229	0.3809	0.297	0.312	0.78	0.342	0.335	0.246	0.905	0.212	1	0.996	0.813
TRPC6	R175Q	LP/P	0.004	1	0.091	-2.59	0.999	0.405	0	-0.09	1	-0.449	4.11	0.072	0.3238	0.521	0.493	0.88	1.087	0.987	0.832	0.995	0.407	1	1	0.777
TRPC6	R215G	LP/P	0.009	1	0.018	-4.09	0.998	2.93	0	-1.12	1	0.393	3.747	0.169	0.6547	0.465	0.708	0.91	1.149	0.998	0.924	0.993	0.634	0.692	0.994	0.837
TRPC6	R215Q	LP/P	0.02	1	0.117	-1.8	0.996	2.035	0	-1.04	1	-0.013	4.033	0.079	0.5613	0.378	0.467	0.896	1.081	0.974	0.909	0.991	0.344	1	0.999	0.807
TRPC6	R215W	VUS	0.001	1	0.002	-5.12	0.999	2.93	0	-1.17	1	0.596	4.045	0.287	0.6563	0.474	0.752	0.926	1.033	0.997	0.932	0.997	0.809	0.692	0.999	0.878
TRPC6	R240W	VUS	0.028	0.998	0.038	-2.44	0.719	1.5	0	-0.57	0.995	-0.267	2.779	0.042	0.3741	0.419	0.371	0.837	1.033	0.742	0.667	0.981	0.782	0	0.998	0.787
TRPC6	R247W	VUS	0.003	0.999	0.03	-4.75	0.855	2.48	0	-0.53	1	-0.119	4.034	0.087	0.4517	0.565	0.564	0.922	1.033	0.993	0.753	0.98	0.717	0.001	0.999	0.765
TRPC6	R360H	VUS	0.001	1	0.082	-1.88	0.998	3.27	0	-0.83	1	-0.005	3.999	0.038	0.5841	0.348	0.367	0.936	1.131	0.962	0.781	0.944	0.593	1	1	0.562
TRPC6	R365H	Benign	0.001	1	0.003	-3.87	0.998	3.59	0	-0.83	1	0.5	4.275	0.062	0.6988	.	0.694	0.933	1.131	0.996	0.962	0.997	0.852	1	1	0.791
TRPC6	R437L	VUS	0.003	0.955	0.005	-5.83	0.494	3.24	0	1.03	1	-0.244	3.954	0.087	0.3165	0.696	0.466	0.77	2.128	0.999	0.618	0.975	0.85	1	0.998	0.706
TRPC6	R583G	VUS	0.001	1	0.002	-6.52	0.999	3.655	0	-1.86	1	1.093	3.532	0.525	0.9708	0.572	0.901	0.978	2.167	0.998	0.927	0.978	0.972	0.758	0.992	0.697
TRPC6	R58Q	Benign	0.297	0.01	0.579	-0.48	0.001	0.695	0.294	-1.08	0.929	-0.89	2.215	0.013	0.2432	.	0.127	0.748	0.344	0.035	0.304	0.823	0.26	0.004	0.999	0.44
TRPC6	R629T	VUS	0.005	1	0.022	-4.52	0.999	3.485	0	-5.01	1	1.082	3.238	0.498	0.9752	0.649	0.921	0.988	2.305	0.936	0.911	0.876	0.961	1	0.978	0.906
TRPC6	R67W	Benign	0.001	0.998	0.002	-3.42	0.784	0.895	0.003	-1.55	1	0.328	4.39	0.063	0.6438	.	0.617	0.948	1.033	0.583	0.863	0.955	0.615	1	0.999	0.583
TRPC6	R68W	VUS	0	0.999	0.005	-3.68	0.87	0.805	0.006	-1.22	1	0.282	4.243	0.056	0.619	0.525	0.533	0.949	0.901	0.475	0.688	0.954	0.617	0.862	0.999	0.54
TRPC6	R73H	VUS	0.001	0.997	0.098	-1.93	0.683	1.845	0.003	-1.34	1	0.288	3.79	0.067	0.6221	0.533	0.596	0.952	1.131	0.307	0.532	0.963	0.329	0.786	0.999	0.616
TRPC6	R73L	VUS	0.001	0.76	0.01	-2.46	0.152	1.845	0.003	-1.3	1	0.276	3.193	0.145	0.616	.	0.701	0.934	1.13	0.829	0.676	0.915	0.553	0.786	0.998	0.621
TRPC6	R895C	LP/P	0	1	0	-7.3	0.964	3.075	0	-2.55	1	0.884	4.691	0.32	0.8282	0.847	0.91	0.972	0.223	0.999	0.837	0.996	0.881	1	0.999	0.858
TRPC6	R895H	VUS	0.001	0.564	0.034	-4.59	0.097	2.385	0	-2.53	1	0.669	3.44	0.23	0.7542	0.699	0.836	0.938	0.216	0.999	0.861	0.978	0.834	1	0.998	0.826
TRPC6	R895L	LP/P	0.012	0.998	0.002	-6.21	0.905	2.73	0	-2.51	1	0.854	4.168	0.293	0.8296	0.685	0.871	0.969	0.215	0.998	0.906	0.97	0.863	1	0.998	0.828
TRPC6	R91C	VUS	0.022	0.003	0.064	-3.06	0.001	1.845	0.219	-1.14	0.971	-0.479	3.434	0.084	0.3669	.	0.304	0.761	0.404	0.274	0.496	0.884	0.569	0.527	0.985	0.236
TRPC6	R91L	VUS	0.02	0.075	0.075	-2.32	0.039	1.845	0.219	-1.1	0.997	-0.757	1.23	0.048	0.3253	0.459	0.338	0.429	0.42	0.201	0.533	0.971	0.534	0	0.979	0.228
TRPC6	S270T	LP/P	0.002	0.999	0.045	-2.6	0.998	2.745	0	-2.25	1	0.729	3.879	0.253	0.7896	0.921	0.895	0.97	0.961	0.973	0.764	0.993	0.855	1	0.996	0.755
TRPC6	S2R	VUS	0.006	0	0	-0.61	0	0.345	.	-1.08	1	-0.794	2.918	0.26	0.2516	0.224	0.162	0.664	0.333	0.309	0.177	0.742	0.221	1	0.969	0.723
TRPC6	S2T	VUS	0.112	0	0	-0.42	0	0.345	.	-1.07	1	-0.967	0.614	0.122	0.2002	0.176	0.229	0.398	0.272	0.052	0.058	0.645	0.217	1	0.93	0.689
TRPC6	S355R	VUS	0.468	0.215	0.477	-1.01	0.07	1.935	0.863	-0.01	1	-1.021	-0.239	0.044	0.0904	0.527	0.08	0.28	0.348	0.126	0.246	0.573	0.244	0	0.608	0.316
TRPC6	S4N	VUS	0.02	0	0.184	-0.32	0	0.345	0.009	-1.22	1	-0.752	1.93	0.275	0.3454	0.136	0.251	0.659	0.278	0.195	0.08	0.607	0.203	1	0.972	0.773
TRPC6	S893I	VUS	0	1	0.001	-5.06	0.997	2.94	0	-2.23	1	0.77	4.047	0.177	0.8161	0.388	0.811	0.97	0.213	0.999	0.814	0.989	0.846	1	0.997	0.833
TRPC6	S89I	LP/P	0.001	0.712	0.078	-2.22	0.333	1.24	0.075	-1.12	1	-0.709	1.848	0.086	0.2675	0.451	0.225	0.689	0.631	0.906	0.376	0.949	0.374	0	0.967	0.312
TRPC6	T296M	Benign	0.001	0.992	0.008	-4.45	0.882	2.575	0	-1.2	0.999	0.397	3.47	0.117	0.6359	0.588	0.645	0.91	1.006	0.855	0.67	0.992	0.922	0.015	0.999	0.734
TRPC6	T563I	VUS	0.118	0.753	0.195	-1.91	0.368	0.97	0.252	-2.4	1	-0.356	2.285	0.05	0.6112	0.529	0.493	0.929	1.289	0.435	0.208	0.85	0.775	0.019	0.997	0.687
TRPC6	T630A	VUS	0.013	1	0.046	-2.98	0.996	2.8	0	-4.85	1	1.103	3.912	0.428	0.9652	0.708	0.909	0.982	1.913	0.975	0.739	0.95	0.88	1	0.997	0.887
TRPC6	V126F	VUS	0.2	0.999	0.185	-2.36	0.991	2.735	0	-0.7	1	0.252	2.701	0.083	0.6335	0.59	0.501	0.934	1.176	0.545	0.797	0.933	0.361	1	0.99	0.736
TRPC6	V141L	VUS	0.005	0.998	0.011	-2.34	0.997	2.12	0	-0.09	1	-0.145	3.65	0.044	0.4594	0.652	0.434	0.822	1.003	0.378	0.844	0.987	0.363	1	0.998	0.789
TRPC6	V692I	VUS	0.06	0.998	0.174	-0.85	0.997	2.165	0	-4.95	1	1.08	3.013	0.133	0.9537	.	0.63	0.977	1.739	0.437	0.206	0.948	0.719	1	0.994	0.616
TRPC6	V762I	LP/P	0.35	0.996	0.404	-0.74	0.99	2.52	0	-1.65	1	0.224	3.202	0.041	0.6874	0.643	0.428	0.876	0.189	0.924	0.45	0.925	0.328	1	0.997	0.678
TRPC6	V829D	VUS	0.521	0.09	0.631	-0.31	0.029	0.695	0.256	-1.31	0.842	-0.75	2.173	0.078	0.2305	0.281	0.232	0.525	0.052	0.175	0.343	0.765	0.219	0.433	0.727	0.27
TRPC6	W493S	VUS	0.004	0.978	0.063	-7.29	0.649	2.7	0	-1.17	1	1.046	4.057	0.351	0.9515	0.513	0.863	0.973	2.037	0.991	0.872	0.987	0.905	1	0.981	0.87
TRPC6	W549R	VUS	0.386	0.075	0.37	-3.56	0.056	0.525	0	-2.41	1	0.643	2.775	0.154	0.837	0.456	0.683	0.899	2.514	0.953	0.902	0.811	0.869	0.995	0.969	0.853
TRPC6	Y173C	LP/P	0	1	0.028	-6.11	1	1.6	0	-0.53	1	-0.189	4.21	0.204	0.4194	0.685	0.755	0.947	1.138	0.997	0.882	0.993	0.448	1	0.998	0.871
TRPC6	Y209C	VUS	0.001	1	0.028	-4.74	0.962	2.19	0	-0.5	1	0.042	4.111	0.159	0.5148	0.432	0.574	0.936	1.137	0.991	0.866	0.995	0.657	0.934	0.998	0.862
TRPC6	Y277C	VUS	0	1	0	-8.31	1	3.35	0	-2.18	1	0.885	4.243	0.491	0.8348	0.881	0.882	0.98	1.138	0.999	0.978	1	0.927	1	0.998	0.872
TRPC6	Y318H	VUS	0	1	0.004	-4.13	0.998	3.425	0	-0.4	1	0.369	4.222	0.185	0.591	0.67	0.686	0.941	1.156	0.998	0.962	0.989	0.8	1	0.999	0.868
TRPM1	A380T	VUS	0.134	1	0.209	-1.47	0.982	2.165	0	-0.28	1	-0.199	3.215	0.076	0.4054	0.396	0.472	0.701	0.785	0.986	0.956	0.979	0.161	1	0.999	0.831
TRPM1	A45T	VUS	0.47	0.004	0.495	-0.17	0.017	0.895	0.794	0.46	1	-0.918	1.071	0.023	0.1275	0.153	0.108	0.215	0.201	0.172	0.026	0.697	0.078	0.967	0.892	0.248
TRPM1	A45V	VUS	0.196	0	0.254	-1.04	0.002	0.255	0.794	0.45	1	-0.826	1.511	0.019	0.1596	0.152	0.106	0.447	0.207	0.329	0.04	0.868	0.139	0.995	0.993	0.263
TRPM1	A717V	VUS	0.006	0.944	0.003	-3.02	0.573	2.3	0	-1.6	1	0.522	4.21	0.203	0.6887	0.339	0.561	0.712	0.757	0.991	0.832	0.965	0.36	1	0.999	0.869
TRPM1	C1030Y	LP/P	0.001	0.999	0	-8.37	0.993	3.42	0	-4.9	1	1.092	3.86	0.605	0.972	0.556	0.903	0.775	1.052	0.999	0.89	0.968	0.757	1	0.998	0.74
TRPM1	D1036E	LP/P	0.082	0.719	0.148	-1.16	0.616	1.725	0	0.72	0.994	-0.914	1.572	0.025	0.1365	0.448	0.21	0.244	0.767	0.972	0.511	0.881	0.432	1	0.995	0.556
TRPM1	E1013G	VUS	0	0.997	0	-6.41	0.991	2.97	0	-5.05	1	1.094	4.517	0.445	0.9729	0.691	0.979	0.812	0.868	0.999	0.926	0.999	0.743	1	0.999	0.84
TRPM1	E1491Q	VUS	0.014	0.996	0.231	-0.95	0.908	1.04	0.002	0.13	1	-0.525	2.876	0.027	0.2837	0.192	0.14	0.504	0.342	0.841	0.29	0.874	0.108	1	0.997	0.377
TRPM1	E883G	LP/P	0.001	0.925	0.001	-6.52	0.687	1.495	0	-4.48	1	1.072	4.465	0.314	0.9215	0.571	0.94	0.718	0.867	0.133	0.88	0.933	0.617	1	0.999	0.609
TRPM1	G105E	LP/P	0	1	0.001	-7.36	1	3.955	0	2.25	1	-0.581	3.822	0.2	0.1975	0.868	0.855	0.697	0.915	0.999	0.994	0.995	0.759	1	0.998	0.818
TRPM1	G172C	LP/P	0	0.993	0.001	-8.31	0.93	3.575	0	2.23	1	-0.61	3.881	0.087	0.2012	0.847	0.663	0.408	0.825	1	0.98	0.995	0.753	1	0.997	0.79
TRPM1	G256R	LP/P	0.001	1	0	-7.71	0.999	3.46	0	-1.02	1	0.662	4.008	0.145	0.7374	0.672	0.893	0.737	0.877	0.999	0.991	0.999	0.764	1	0.999	0.696
TRPM1	G534R	LP/P	0	1	0	-7.69	0.999	3.3	0	0.13	1	-0.056	3.863	0.222	0.4454	0.93	0.802	0.687	0.873	1	0.98	0.993	0.713	1	0.999	0.92
TRPM1	H511Q	VUS	0.131	0.017	0.072	-2.28	0.01	2.035	0	0.73	1	-0.999	1.697	0.016	0.1168	0.497	0.203	0.3	0.378	0.253	0.523	0.84	0.169	0.892	0.96	0.786
TRPM1	I1002F	LP/P	0	1	0.001	-3.67	0.996	2.605	0	-4.99	1	1.109	4.048	0.229	0.9617	.	0.963	0.844	1.018	0.94	0.935	0.987	0.721	1	0.989	0.805
TRPM1	I1429T	VUS	0.008	0.001	0.154	0.22	0.001	0	0.808	0.74	1	-1.009	0.323	0.011	0.0647	0.459	0.05	0.118	0.267	0.129	0.077	0.662	0.066	1	0.892	0.288
TRPM1	K719R	VUS	0.339	0.127	0.584	-1.02	0.046	1.795	0	-1.62	0.998	-0.28	3.293	0.034	0.404	0.338	0.39	0.59	0.627	0.974	0.728	0.936	0.126	0.992	0.997	0.842
TRPM1	L125F	Benign	0	NA	0.034	-2.07	NA	NA	.	0.54	1	.	0.054	0.01	.	.	.	0.514	.	.	0.14	0.26	NA	1	0.99	.
TRPM1	L202P	VUS	0	1	0	-6.23	0.995	3.45	0	2.78	1	-0.924	4.239	0.088	0.1086	0.852	0.511	0.311	1.03	0.998	0.99	0.954	0.762	1	0.999	0.81
TRPM1	L236P	LP/P	0.039	0.124	0.038	-4.16	0.078	2.8	0	-0.3	1	0.122	4.223	0.189	0.5059	0.548	0.707	0.717	0.983	0.992	0.872	0.952	0.449	1	0.999	0.884
TRPM1	L364R	LP/P	0	0.997	0	-4.76	0.976	3.275	0	-1.65	1	0.654	4.265	0.181	0.7471	.	0.93	0.745	0.976	0.988	0.973	0.981	0.73	1	0.998	0.861
TRPM1	L513P	VUS	0	1	0.001	-4.81	0.968	2.85	0	0.25	1	-0.382	4.216	0.159	0.3431	.	0.608	0.732	0.968	0.993	0.941	0.98	0.665	0.89	0.999	0.848
TRPM1	L535P	VUS	0	1	0	-6.64	0.998	3.195	0	0.46	1	-0.255	4.11	0.193	0.3583	0.56	0.76	0.653	1.03	0.999	0.984	0.979	0.641	1	0.999	0.859
TRPM1	L99P	LP/P	0	1	0	-6.44	0.998	3.93	0	2.78	1	-0.749	4.206	0.187	0.1332	.	0.76	0.486	1.03	0.973	0.997	0.985	0.745	1	0.999	0.844
TRPM1	M1I	LP/P	0.266	0.001	0.37	-0.27	0	.	0.038	0.93	1	-1.072	0.202	0.01	0.0725	0.936	0.18	0.224	0.23	0.477	0.074	0.9	0.073	1	0.852	0.503
TRPM1	M465K	LP/P	0.008	1	0	-5.81	0.991	3.315	0	0.59	1	-0.163	3.523	0.103	0.3805	0.568	0.537	0.609	1.008	0.998	0.969	0.973	0.766	1	0.985	0.845
TRPM1	M487K	LP/P	0	0.999	0	-5.28	0.961	2.685	0	1.14	1	-0.624	3.951	0.054	0.2218	0.731	0.666	0.536	0.779	0.998	0.95	0.958	0.718	1	0.987	0.856
TRPM1	M541K	LP/P	0	0.999	0	-5.53	0.942	3.055	0	0.43	1	-0.261	3.978	0.067	0.3554	0.862	0.814	0.745	0.925	0.998	0.969	0.954	0.684	1	0.989	0.835
TRPM1	P1028L	VUS	0.027	0.078	0.021	-6.79	0.222	1.52	0	-4.93	1	0.807	4.979	0.25	0.9159	.	0.616	0.737	0.6	0.998	0.891	0.941	0.599	1	0.999	0.728
TRPM1	P611H	LP/P	0	1	0	-8.3	0.997	3.265	0	-1.25	1	0.61	4.055	0.318	0.6975	0.914	0.911	0.807	0.862	0.999	0.965	0.987	0.754	1	0.997	0.762
TRPM1	Q1495H	VUS	0.759	0	0.021	-0.3	0.003	0.895	0.005	0.61	0.99	-0.993	0.12	0.018	0.0742	0.254	0.097	0.126	0.196	0.051	0.111	0.718	0.114	1	0.446	0.294
TRPM1	R1154T	VUS	0.003	0.022	0.006	-2.78	0.045	1.585	0.001	2.69	1	-1.026	1.764	0.017	0.0282	0.277	0.063	0.145	0.317	0.753	0.546	0.904	0.419	1	0.945	0.361
TRPM1	R1444L	VUS	0.102	0.142	0.282	-1.26	0.051	0.895	0.052	0.72	1	-0.97	1.065	0.023	0.0918	0.467	0.077	0.113	0.275	0.215	0.161	0.885	0.123	1	0.857	0.178
TRPM1	R1444P	VUS	0.942	0.448	0.381	2.06	0.136	0.895	0.052	0.69	1	-1.026	1.083	0.016	0.0702	0.4	0.113	0.122	0.3	0.13	0.262	0.864	0.062	1	0.404	0.178
TRPM1	R473P	LP/P	0.001	1	0.001	-6.78	0.998	3.27	0	1.27	1	-0.457	3.543	0.094	0.2687	0.849	0.671	0.52	0.969	0.996	0.959	0.985	0.74	1	0.996	0.911
TRPM1	R624C	LP/P	0	1	0	-7.58	1	3.59	0	-0.41	1	0.202	4.373	0.22	0.5314	0.921	0.809	0.635	0.939	0.995	0.932	1	0.764	0.914	0.999	0.827
TRPM1	R721Q	LP/P	0.001	1	0.025	-3.76	0.977	2.405	0	-0.41	1	0	4.15	0.073	0.4752	0.432	0.574	0.792	0.842	0.994	0.937	0.989	0.45	1	1	0.85
TRPM1	R74C	LP/P	0	1	0	-7.26	0.899	3.53	0	3.48	1	-1.073	4.087	0.071	0.0799	.	0.551	0.297	0.925	0.853	0.889	0.997	0.689	1	0.999	0.833
TRPM1	S8L	Benign	0.01	NA	0.113	-0.55	NA	NA	.	0.69	0.889	-0.428	2.642	0.083	0.2468	0.226	0.069	0.48	0.193	0.191	0.432	0.658	NA	1	0.998	0.574
TRPM1	T123I	Benign	0	NA	0.088	0.63	NA	NA	.	0.75	1	.	-0.554	0.002	.	.	.	0.572	.	.	0.113	0.261	NA	0.98	0.858	.
TRPM1	V536M	VUS	0	1	0.001	-2.88	0.997	3.3	0	0.26	1	-0.051	3.431	0.083	0.4219	0.519	0.44	0.606	0.684	0.987	0.811	0.949	0.474	1	0.999	0.818
TRPM1	W133R	Benign	0	NA	0	-8.82	NA	NA	.	0.66	1	.	0.293	0.002	.	.	.	0.607	.	.	0.449	0.153	NA	0.982	0.856	.
TRPM1	Y56C	LP/P	0.001	0.983	0.001	-6.19	0.827	3.315	0	0.01	0.991	-0.092	3.778	0.141	0.4426	0.707	0.6	0.623	0.856	0.986	0.755	0.985	0.674	0.998	0.997	0.602
TRPM1	Y72C	LP/P	0	0.997	0	-8.1	0.848	3.76	0	-0.33	1	0.249	4.519	0.124	0.5292	.	0.829	0.803	0.885	0.947	0.989	0.993	0.742	1	0.998	0.817
TRPM4	A1001V	VUS	0.393	0.006	0.291	-0.66	0.004	1.825	0.003	-0.47	0.977	-0.884	0.474	0.028	0.1617	0.428	0.114	0.608	0.29	0.036	0.27	0.806	0.442	0.064	0.922	0.403
TRPM4	A1008V	VUS	0.191	0.342	0.317	-1.29	0.041	1.525	1	-0.35	1	-0.987	0.916	0.045	0.183	0.375	0.088	0.667	0.3	0.108	0.139	0.793	0.522	0.866	0.989	0.349
TRPM4	A100D	VUS	0.111	0.476	0.139	-1.63	0.101	0.25	0	0.53	0.999	-0.961	1.843	0.021	0.1666	0.467	0.151	0.781	1.16	0.855	0.602	0.685	0.178	0.999	0.996	0.596
TRPM4	A100S	VUS	1	0.533	0.601	0.31	0.076	0.63	0	0.49	0.998	-0.997	1.752	0.012	0.096	0.436	0.109	0.794	0.462	0.396	0.243	0.715	0.112	0.999	0.97	0.472
TRPM4	A1016V	VUS	0.041	0.976	0.021	-2.6	0.7	2.48	0.002	-0.72	0.995	0.139	3.55	0.149	0.5146	0.52	0.56	0.95	0.976	0.969	0.561	0.945	0.716	0.75	0.999	0.607
TRPM4	A1074V	VUS	0.017	0.992	0.081	-2.57	0.565	1.415	0	0.98	0.987	-1.019	3.19	0.029	0.1276	0.338	0.085	0.857	0.847	0.365	0.415	0.923	0.271	1	0.999	0.399
TRPM4	A1076T	VUS	0.021	1	0.006	-2.42	0.999	2.47	0	0.97	1	-0.644	4.211	0.04	0.2593	0.693	0.26	0.938	0.964	0.972	0.575	0.965	0.388	1	0.999	0.56
TRPM4	A1105V	VUS	0.264	0	0.452	-0.81	0	0	0	0.95	1	-1.042	-0.709	0.004	0.0382	0.14	0.021	0.128	0.286	0.271	0.115	0.466	0.188	1	0.907	0.278
TRPM4	A1117S	VUS	0.191	0.842	0.32	-0.69	0.13	2.175	0.056	0.97	1	-1.004	1.146	0.01	0.0779	0.338	0.031	0.715	0.275	0.151	0.227	0.693	0.134	1	0.985	0.461
TRPM4	A1135P	VUS	0.257	0.8	0.269	-1.42	0.368	2.42	0.172	-0.32	1	-0.841	1.712	0.042	0.2336	.	0.347	0.898	0.516	0.325	0.613	0.682	0.374	1	0.99	0.473
TRPM4	A1158P	VUS	0.238	0.979	0.02	-1.52	0.642	2.08	0.009	0.33	0.98	-0.774	3.344	0.046	0.2337	0.531	0.254	0.939	0.942	0.839	0.648	0.875	0.16	1	0.993	0.514
TRPM4	A1158V	VUS	1	0.003	1	0.37	0.002	0.535	0.009	0.47	0.999	-1.055	0.972	0.018	0.08	0.383	0.044	0.777	0.287	0.117	0.3	0.768	0.09	1	0.673	0.478
TRPM4	A1190T	VUS	0.104	0.296	0.169	-1.45	0.027	2.105	0	0.29	0.982	-1.043	2.64	0.012	0.0873	0.332	0.063	0.875	0.616	0.609	0.563	0.827	0.154	1	0.997	0.554
TRPM4	A1192S	VUS	0.231	0.851	0.345	-0.77	0.182	1.795	0	0.28	0.896	-0.927	1.892	0.019	0.0957	0.367	0.042	0.823	0.265	0.78	0.183	0.598	0.12	1	0.992	0.469
TRPM4	A1192V	VUS	0.258	0.132	0.285	-1.51	0.051	2.34	0	0.27	0.669	-0.885	2.305	0.021	0.1127	0.34	0.044	0.828	0.292	0.725	0.355	0.804	0.166	1	0.992	0.492
TRPM4	A145S	VUS	0.007	0.993	0.01	-2.23	0.835	3.18	0	4	0.998	-1.149	3.748	0.025	0.0462	0.562	0.236	0.868	0.758	0.909	0.584	0.834	0.56	1	0.995	0.704
TRPM4	A145V	VUS	0.514	0.998	0.005	-1.31	0.942	1.68	0	4.73	1	-0.902	3.808	0.022	0.019	0.428	0.173	0.834	0.714	0.886	0.707	0.917	0.223	1	0.998	0.745
TRPM4	A169T	VUS	0	1	0	-3.39	0.935	3.305	0	2.96	0.999	-1.012	3.557	0.064	0.0871	0.663	0.237	0.719	0.879	0.989	0.835	0.832	0.853	1	0.998	0.721
TRPM4	A209V	VUS	0.334	1	0	-1.43	0.976	2.175	0	2.95	0.993	-1.132	1.639	0.034	0.0515	0.378	0.19	0.534	0.288	0.282	0.287	0.828	0.141	1	0.967	0.479
TRPM4	A231G	VUS	0.268	0.999	0.048	-1.41	0.961	2.25	0.001	4.08	0.527	-1.201	3.073	0.004	0.0308	0.749	0.16	0.347	0.733	0.87	0.635	0.94	0.281	0.904	0.996	0.573
TRPM4	A302V	VUS	0.089	0.64	0.075	-2.77	0.204	2.54	0	-0.16	1	-0.073	2.919	0.075	0.4265	0.473	0.259	0.642	0.461	0.93	0.807	0.935	0.686	1	0.998	0.707
TRPM4	A307V	VUS	1	0.016	1	0.88	0.019	0.945	0.001	2.54	0.851	-1.022	1.252	0.011	0.0414	0.398	0.156	0.227	0.288	0.092	0.516	0.827	0.15	0.156	0.279	0.548
TRPM4	A308V	VUS	0.001	0.998	0.003	-3.44	0.808	3.245	0	-0.16	1	0.272	3.373	0.199	0.501	.	0.484	0.718	0.94	0.797	0.858	0.928	0.86	1	0.999	0.658
TRPM4	A312V	VUS	0.145	0.05	0.103	-3.03	0.011	2.415	0.157	2.41	1	-0.972	0.966	0.007	0.1293	.	0.022	0.343	0.324	0.122	0.189	0.744	0.677	0.006	0.996	0.524
TRPM4	A320V	VUS	1	0.935	0.589	-0.44	0.319	1.4	0.001	0.18	0.998	-0.738	1.91	0.038	0.2265	0.198	0.058	0.894	0.29	0.439	0.265	0.776	0.152	1	0.999	0.514
TRPM4	A349S	VUS	0.187	0.304	0.406	-0.46	0.105	1.08	0.001	1.3	0.639	-0.953	1.905	0.011	0.1667	0.292	0.051	0.854	0.397	0.332	0.463	0.799	0.128	0.969	0.995	0.669
TRPM4	A380T	VUS	0.042	0.449	0.018	-3.38	0.08	2.4	0	-0.28	1	0.196	2.583	0.068	0.5273	0.509	0.371	0.66	0.833	0.964	0.361	0.886	0.697	0.938	0.999	0.708
TRPM4	A380V	VUS	0.08	0.449	0.182	-3.35	0.116	2.95	0	-0.29	1	0.014	3.228	0.109	0.4913	.	0.29	0.651	0.847	0.947	0.651	0.94	0.77	0.938	0.999	0.718
TRPM4	A390G	VUS	0.416	0.835	0.014	-2.04	0.278	2.565	0	-0.28	0.935	-0.442	2.723	0.05	0.3168	0.339	0.201	0.877	0.881	0.826	0.248	0.784	0.27	0.989	0.992	0.624
TRPM4	A432T	LP/P	0	1	0.003	-3.73	0.961	3.75	0	-3.65	0.995	1.061	3.895	0.441	0.9166	.	0.936	0.97	0.952	0.221	0.931	0.874	0.877	0.997	0.999	0.615
TRPM4	A43T	VUS	0.436	0.004	1	-0.53	0.002	1.055	0.581	-0.05	1	-1.045	-0.015	0.014	0.0526	.	0.014	0.545	0.279	0.007	0.101	0.414	0.114	1	0.918	0.303
TRPM4	A466V	VUS	0.014	0.977	0.009	-1.99	0.268	2.8	0.003	1.25	1	-1.013	1.599	0.017	0.0867	0.277	0.046	0.672	0.294	0.524	0.235	0.756	0.251	0.003	0.994	0.474
TRPM4	A467G	VUS	0.001	0.935	0.029	-3.03	0.503	0.96	0.073	1.53	0.998	-1.072	2.649	0.015	0.0709	0.547	0.117	0.526	0.584	0.746	0.188	0.783	0.483	0.001	0.96	0.361
TRPM4	A467V	VUS	1	0.007	1	0.97	0.003	0.74	0.073	1.96	0.998	-0.968	0.919	0.005	0.0207	0.566	0.037	0.436	0.287	0.013	0.097	0.706	0.102	0.001	0.334	0.378
TRPM4	A46S	VUS	1	0.003	1	0.35	0.001	-0.63	0.019	0.39	1	-0.949	-0.339	0.005	0.0478	0.262	0.099	0.405	0.263	0.094	0.166	0.693	0.086	1	0.672	0.36
TRPM4	A496G	VUS	0.258	0.019	0.558	-0.78	0.006	1.13	1	-0.05	1	-1.004	-1.363	0.008	0.0543	0.288	0.079	0.398	0.289	0.303	0.15	0.41	0.156	1	0.492	0.389
TRPM4	A496T	VUS	0.51	0.002	0.757	0.09	0.003	1.37	1	-0.04	1	-1.034	0.565	0.025	0.076	0.27	0.028	0.534	0.278	0.266	0.071	0.45	0.112	0.001	0.901	0.389
TRPM4	A516P	VUS	0.261	0.997	0.176	-1.01	0.854	2.765	0.032	-0.16	1	-0.68	2.787	0.092	0.4435	0.518	0.336	0.807	1.059	0.877	0.634	0.791	0.181	0.55	0.994	0.668
TRPM4	A516V	VUS	0.139	0.974	0.169	-1.75	0.268	2.765	0.032	-0.12	1	-0.779	1.923	0.09	0.4207	0.352	0.226	0.722	0.529	0.858	0.517	0.833	0.2	0.015	0.998	0.644
TRPM4	A524P	VUS	0.28	0.491	0.194	-0.84	0.161	1.52	.	-0.08	1	-0.836	-0.137	0.023	0.2076	0.38	0.132	0.583	0.369	0.17	0.312	0.655	0.148	0.216	0.794	0.367
TRPM4	A544S	VUS	0.981	0.462	0.718	0.16	0.066	1.63	0.592	0.06	1	-0.992	0.49	0.036	0.1385	0.282	0.061	0.635	0.294	0.108	0.272	0.685	0.093	0.001	0.896	0.357
TRPM4	A552G	VUS	0.39	0.19	0.38	-0.94	0.055	1.78	0.983	-1.15	1	-0.789	0.482	0.045	0.3099	0.278	0.127	0.729	0.289	0.112	0.127	0.587	0.16	0.001	0.742	0.354
TRPM4	A552T	VUS	0.583	0.002	0.571	-0.43	0.002	1.665	0.983	-1.16	1	-0.943	0.41	0.041	0.2322	.	0.041	0.606	0.279	0.018	0.098	0.613	0.118	0.001	0.467	0.36
TRPM4	A557T	VUS	0.256	0.039	0.58	-0.52	0.014	1.745	0.076	-1.16	1	-0.898	0.964	0.038	0.2452	0.422	0.092	0.68	0.278	0.073	0.161	0.661	0.126	0.001	0.825	0.385
TRPM4	A566V	VUS	0	0.998	0	-3.41	0.929	3.64	0	-0.82	0.967	0.362	3.926	0.09	0.6014	0.481	0.479	0.927	0.961	0.986	0.71	0.899	0.852	0.56	0.997	0.71
TRPM4	A572E	Benign	0.233	0.384	0.942	-0.11	0.096	2.64	0.14	-1.07	0.98	-0.508	1.225	0.085	0.5038	.	0.328	0.882	0.463	0.068	0.429	0.783	0.183	0	0.584	0.668
TRPM4	A592T	VUS	0.013	0.967	0.014	-2.22	0.655	3.485	0.002	-0.75	0.97	-0.245	3.789	0.097	0.4998	0.521	0.419	0.937	0.923	0.67	0.493	0.918	0.807	0.338	0.999	0.711
TRPM4	A592V	VUS	0.013	0.967	0.013	-2.52	0.573	3.485	0.002	-0.7	0.961	-0.274	3.723	0.117	0.4393	0.518	0.456	0.942	0.958	0.893	0.552	0.927	0.803	0.546	0.999	0.739
TRPM4	A606G	VUS	0.006	0.041	0.009	-2.5	0.033	2.28	0.001	-0.43	0.727	0.001	2.971	0.077	0.3451	.	0.187	0.888	0.807	0.378	0.255	0.804	0.59	1	0.995	0.64
TRPM4	A609G	VUS	0.145	0.716	0.193	-1.85	0.219	2.545	.	-0.83	1	-0.807	1.453	0.035	0.2956	0.303	0.082	0.822	0.296	0.089	0.128	0.635	0.371	0.122	0.984	0.636
TRPM4	A610V	VUS	0.427	0.391	1	-1.07	0.058	1.825	.	-1.19	1	-0.759	1.411	0.054	0.308	0.263	0.169	0.801	0.297	0.311	0.265	0.813	0.172	0.36	0.99	0.65
TRPM4	A638T	VUS	0.002	0.047	0.008	-2.57	0.022	1.74	0.048	-3.13	1	-0.127	2.016	0.067	0.6083	0.49	0.285	0.889	0.483	0.785	0.373	0.759	0.654	0.001	0.99	0.487
TRPM4	A639T	VUS	0.354	0.022	0.031	-0.24	0.006	0.935	0.025	-1.6	1	-0.761	0.393	0.026	0.3538	0.486	0.094	0.834	0.28	0.17	0.172	0.639	0.161	0.001	0.872	0.444
TRPM4	A65V	VUS	0.145	0	1	-0.78	0	-0.69	0.733	-1.57	1	-0.903	0.319	0.03	0.2001	0.271	0.283	0.714	0.286	0.11	0.145	0.541	0.125	1	0.982	0.324
TRPM4	A661P	VUS	0	1	0	-4.37	0.982	2.925	0.152	-0.81	0.995	0.304	3.771	0.069	0.5923	0.636	0.698	0.94	0.956	0.996	0.893	0.918	0.847	1	0.998	0.801
TRPM4	A663T	VUS	0.52	0.98	0.121	-1.49	0.478	1.81	0	-1.99	0.975	-0.222	1.955	0.056	0.4949	0.412	0.394	0.912	0.351	0.559	0.308	0.782	0.251	0.806	0.998	0.691
TRPM4	A665D	VUS	0.359	0.363	0.118	-2.18	0.059	1.85	0	-0.61	0.999	-0.925	1.547	0.038	0.1661	0.331	0.282	0.798	0.772	0.911	0.447	0.833	0.175	0.003	0.992	0.658
TRPM4	A665V	VUS	0.201	0.105	0.75	-1.53	0.039	2.4	0	-0.49	1	-0.874	1.718	0.038	0.1943	0.354	0.13	0.79	0.305	0.764	0.286	0.768	0.185	0.003	0.987	0.598
TRPM4	A685T	VUS	0.526	0.116	0.481	-0.91	0.035	0.61	0.001	-0.24	0.978	-0.988	1.803	0.092	0.185	0.326	0.14	0.774	0.285	0.145	0.123	0.705	0.154	0.753	0.633	0.531
TRPM4	A696T	VUS	0.421	0.001	0.764	-0.82	0.001	0.395	0.139	-1.98	0.924	-0.822	0.542	0.042	0.2876	.	0.205	0.665	0.287	0.014	0.216	0.726	0.161	0.33	0.692	0.447
TRPM4	A739V	VUS	0.292	0	0.315	-0.19	0	0.145	0.008	-0.02	1	-1.041	-0.705	0.031	0.1445	0.138	0.029	0.444	0.286	0.009	0.049	0.593	0.115	0.007	0.89	0.426
TRPM4	A778S	VUS	0.043	0.455	0.011	-2.07	0.129	1.415	0	-2.22	0.993	-0.13	1.875	0.156	0.4692	.	0.346	0.815	0.551	0.726	0.158	0.779	0.297	0.958	0.996	0.61
TRPM4	A778V	VUS	0.001	0.995	0.004	-3.32	0.763	3.23	0	-2.25	1	0.571	3.422	0.437	0.7016	0.487	0.579	0.913	0.926	0.994	0.547	0.91	0.694	1	0.999	0.651
TRPM4	A83G	VUS	0.031	0.577	0.031	-2.24	0.154	0.405	0.003	0.1	0.717	-1.035	2.01	0.055	0.0704	0.349	0.11	0.76	0.338	0.235	0.361	0.848	0.097	1	0.82	0.326
TRPM4	A871G	VUS	0.005	0.467	0.016	-3.17	0.291	1.77	0	-5.13	1	1.072	3.044	0.488	0.9451	0.562	0.796	0.977	0.698	0.977	0.464	0.674	0.876	1	0.997	0.563
TRPM4	A943D	VUS	0.001	1	0.002	-4.18	1	3.17	0	-5.08	1	1.097	3.577	0.557	0.9691	0.765	0.956	0.914	1.221	0.997	0.796	0.954	0.967	1	0.998	0.727
TRPM4	A943T	VUS	0.039	1	0.004	-2.46	1	2.62	0	-5.04	1	1.098	3.497	0.439	0.9646	0.562	0.794	0.875	0.968	0.988	0.599	0.967	0.949	1	0.999	0.637
TRPM4	A947D	VUS	0.004	1	0.005	-3.94	0.993	3.34	0	-0.66	1	0.285	3.877	0.193	0.5677	.	0.8	0.761	1.205	0.934	0.898	0.89	0.97	1	0.998	0.721
TRPM4	A986D	VUS	0.14	0.013	0.189	-2.33	0.003	1.865	0.445	-0.63	0.505	-0.473	1.243	0.056	0.3024	0.462	0.311	0.89	0.839	0.492	0.405	0.568	0.629	0.031	0.989	0.376
TRPM4	A986T	VUS	0.155	0.007	0.169	-1.36	0.003	1	0.445	-0.61	0.864	-0.849	0.905	0.031	0.1844	0.322	0.081	0.781	0.297	0.131	0.086	0.565	0.492	0.007	0.993	0.326
TRPM4	C1182Y	VUS	0.053	0.89	0.004	-5.95	0.425	2.67	0	0.34	0.966	-0.614	3.643	0.042	0.2408	0.438	0.241	0.672	1.194	0.948	0.812	0.806	0.583	1	0.988	0.665
TRPM4	C20S	VUS	0	1	0	-5.1	0.996	2.49	0.001	-1.37	1	0.49	4.137	0.4	0.6748	0.898	0.893	0.968	1.094	0.993	0.86	0.829	0.592	1	0.995	0.71
TRPM4	C298Y	VUS	0.238	0.947	0.593	-4.59	0.489	2.765	0	1.34	0.948	-0.581	3.046	0.042	0.2251	0.666	0.393	0.495	0.786	0.97	0.756	0.856	0.803	1	0.977	0.719
TRPM4	C758W	VUS	0.169	0.96	0.224	-0.88	0.503	2.295	.	-1.65	1	-0.574	1.753	0.465	0.4301	0.367	0.269	0.318	0.59	0.058	0.493	0.394	0.105	0.004	0.948	0.638
TRPM4	C759G	VUS	0.427	0.018	0.419	-0.77	0.009	1.935	.	-1.54	1	-0.956	0.412	0.108	0.1649	0.493	0.203	0.501	0.353	0.026	0.172	0.351	0.099	0.004	0.289	0.536
TRPM4	C763W	VUS	0.044	0.985	0.028	-0.35	0.672	1.245	.	0.36	1	-0.942	1.936	0.02	0.1323	.	0.195	0.279	0.699	0.059	0.206	0.339	0.106	0.057	0.625	0.532
TRPM4	C768F	VUS	0.543	0	0.907	0.03	0	0.615	.	0.05	1	-1.039	0.112	0.028	0.0923	0.39	0.057	0.316	0.436	0.014	0.11	0.321	0.099	0.043	0.441	0.53
TRPM4	C874Y	VUS	0.001	0.996	0.005	-1.55	0.915	1.085	0.001	0.02	0.938	-0.613	3.325	0.099	0.2258	0.372	0.152	0.863	0.77	0.82	0.453	0.728	0.47	0.918	0.997	0.605
TRPM4	C881S	VUS	0.001	0.994	0.01	-8.22	0.93	3.015	0	-0.51	1	0.091	4.032	0.281	0.5115	0.569	0.647	0.849	1.058	0.999	0.668	0.633	0.9	1	0.995	0.535
TRPM4	C993F	VUS	0.007	1	0.001	-6.04	0.998	3.745	0	-0.79	1	0.5	3.34	0.18	0.6448	0.437	0.719	0.9	1.23	0.992	0.49	0.758	0.959	1	0.994	0.447
TRPM4	C993R	VUS	0.016	1	0.002	-5.49	0.998	3.745	0	-0.79	1	0.389	3.284	0.224	0.6293	0.525	0.774	0.887	1.334	0.991	0.257	0.695	0.965	0.999	0.997	0.498
TRPM4	D1055G	VUS	0.002	1	0.021	-6.06	0.998	3.285	0	-0.33	1	0.34	4.566	0.145	0.5719	0.577	0.761	0.955	1.134	0.997	0.842	0.941	0.864	1	0.999	0.586
TRPM4	D136E	VUS	0.178	0.66	0.256	-1.77	0.2	0.915	0	0.22	1	-1.087	1.918	0.025	0.0962	0.245	0.031	0.782	0.942	0.653	0.261	0.668	0.191	0.981	0.995	0.68
TRPM4	D216E	VUS	0.95	0.001	0.298	-0.81	0.001	-0.06	0.199	4.35	1	-1.001	-0.051	0.03	0.0683	0.334	0.051	0.499	0.269	0.018	0.166	0.539	0.084	0.156	0.304	0.385
TRPM4	D226E	VUS	0.002	0.999	0	-3.39	0.944	2.91	0	3.47	0.678	-1.143	3.375	0.072	0.0591	0.535	0.329	0.392	0.628	0.981	0.725	0.707	0.343	0.896	0.996	0.602
TRPM4	D226G	Benign	0.004	1	0	-5.95	0.965	2.91	0	3.36	1	-1.108	4.141	0.074	0.0663	0.614	0.555	0.693	1.047	0.876	0.768	0.706	0.569	1	0.996	0.589
TRPM4	D236G	VUS	0.001	1	0	-5.55	0.94	3.275	0	2.76	1	-0.961	4.022	0.056	0.0996	0.686	0.449	0.684	0.494	0.909	0.884	0.904	0.593	1	0.995	0.688
TRPM4	D29G	VUS	0.012	0.989	0.056	-2.85	0.828	1.355	0.183	-1.52	1	-0.316	4.243	0.11	0.3546	0.547	0.481	0.865	1.119	0.934	0.334	0.83	0.296	1	0.997	0.459
TRPM4	D436E	VUS	0.003	0.994	0.008	-2.33	0.757	3.64	0	-0.18	0.963	0.081	3.325	0.137	0.4543	.	0.385	0.922	0.856	0.874	0.511	0.922	0.703	0.997	0.998	0.613
TRPM4	D542E	VUS	0.779	0.329	0.542	0.17	0.065	2.4	0.411	0.03	1	-0.94	-0.414	0.019	0.164	.	0.053	0.615	0.272	0.907	0.098	0.319	0.101	0.001	0.198	0.389
TRPM4	D561E	VUS	0.004	0.932	0.028	-3.03	0.499	1.62	0.01	-1.43	0.999	-0.668	2.598	0.074	0.366	0.469	0.238	0.859	0.723	0.856	0.211	0.646	0.403	0.001	0.995	0.498
TRPM4	D605E	VUS	1	0	1	0.14	0	-1.37	0.015	-0.66	0.999	-1.009	0.221	0.039	0.1074	0.306	0.065	0.456	0.268	0.076	0.145	0.573	0.168	0.115	0.85	0.67
TRPM4	D614V	VUS	0.083	0.391	0.041	-2.07	0.167	2.095	0.152	-0.23	1	-0.708	3.356	0.101	0.218	0.377	0.219	0.837	0.532	0.928	0.425	0.859	0.596	1	0.992	0.639
TRPM4	D614Y	VUS	0.014	0.965	0.002	-2.84	0.664	2.095	0.152	-0.25	0.961	-0.307	3.949	0.154	0.3184	0.391	0.159	0.836	0.846	0.964	0.446	0.84	0.641	0.999	0.994	0.69
TRPM4	D625E	VUS	0.242	0.967	0.228	-1.55	0.555	1.67	0.002	-0.18	0.997	-0.969	1.364	0.065	0.1342	0.35	0.11	0.757	0.296	0.514	0.217	0.65	0.225	0.014	0.809	0.568
TRPM4	D62N	VUS	0.241	0.027	0.764	-1.71	0.012	0.505	0	-1.45	0.897	-0.803	2.304	0.038	0.2507	0.353	0.165	0.704	0.286	0.063	0.221	0.741	0.157	1	0.997	0.563
TRPM4	D651N	VUS	0.112	0.002	0.431	0.37	0.008	1.18	0.06	-1.57	1	-0.918	0.701	0.039	0.2885	0.471	0.16	0.659	0.28	0.044	0.095	0.787	0.121	0.01	0.993	0.517
TRPM4	D651Y	VUS	0.018	0.802	0.054	-1.86	0.388	2.42	0.06	-1.6	1	-0.436	1.566	0.086	0.4626	0.562	0.298	0.782	0.673	0.838	0.477	0.893	0.307	0.01	0.992	0.525
TRPM4	D725H	VUS	0.005	0.934	0.054	-2.03	0.436	1.93	0.014	-0.26	1	-0.579	1.768	0.056	0.3806	0.385	0.22	0.879	0.825	0.547	0.417	0.567	0.216	0.134	0.99	0.512
TRPM4	D73N	VUS	0.305	1	0	-2.65	0.999	2.265	0	0.14	1	-0.458	3.988	0.108	0.3533	0.541	0.291	0.896	0.927	0.982	0.723	0.963	0.381	1	0.999	0.649
TRPM4	D79G	VUS	0.248	0.732	0.013	-2.89	0.26	1.955	0.02	0.17	0.904	-0.934	3.223	0.057	0.1528	0.432	0.296	0.751	0.923	0.892	0.58	0.928	0.32	1	0.992	0.411
TRPM4	D862G	VUS	0.004	0.813	0.005	-5.91	0.413	2.535	0.001	-0.59	0.986	-0.027	3.421	0.307	0.5014	0.467	0.563	0.891	0.932	0.989	0.73	0.835	0.949	0.89	0.997	0.629
TRPM4	D862N	VUS	0.022	1	0.007	-4.2	0.978	1.98	0.001	-0.56	0.995	-0.124	4.163	0.167	0.4378	0.478	0.424	0.905	0.903	0.99	0.63	0.792	0.856	1	0.999	0.665
TRPM4	D929E	VUS	0.002	0.999	0.004	-3.48	0.99	3.08	0	-0.42	0.969	-0.173	0.764	0.22	0.4297	0.455	0.52	0.819	0.95	0.992	0.814	0.932	0.937	0.97	0.993	0.734
TRPM4	D929N	VUS	0.047	0.985	0.044	-3.97	0.848	2.105	0	-0.51	1	-0.186	3.888	0.159	0.4758	0.431	0.48	0.96	0.932	0.995	0.859	0.972	0.902	1	0.999	0.754
TRPM4	D956H	VUS	0.001	1	0.005	-3.87	0.999	2.98	0.041	-0.03	0.866	-0.159	2.652	0.065	0.3838	0.338	0.257	0.688	0.447	0.923	0.365	0.625	0.857	0.951	0.942	0.508
TRPM4	D982N	VUS	0.069	0.682	0.004	-1.56	0.205	1.41	0.013	-0.28	1	-0.404	3.317	0.076	0.2868	0.342	0.173	0.859	0.413	0.629	0.257	0.916	0.633	1	0.998	0.431
TRPM4	D98E	VUS	0.69	0.929	0.549	-0.84	0.28	1.555	0.026	0.34	1	-1.051	1.201	0.014	0.0989	0.343	0.046	0.765	0.385	0.472	0.23	0.735	0.186	0.955	0.996	0.523
TRPM4	E1130G	VUS	0.001	1	0.002	-5.89	0.997	2.785	0	-1.12	1	0.546	4.359	0.172	0.6791	0.427	0.739	0.961	1.052	0.995	0.692	0.878	0.812	1	0.999	0.614
TRPM4	E1130K	VUS	0.002	1	0.004	-3.42	0.996	2.785	0	-1.12	1	0.484	4.108	0.197	0.6697	0.345	0.622	0.967	1.048	0.989	0.778	0.942	0.811	1	0.999	0.742
TRPM4	E1176A	VUS	0	0.982	0.005	-4.66	0.669	2.54	0	0.23	0.984	-0.72	4.295	0.085	0.187	0.368	0.172	0.747	0.936	0.997	0.622	0.829	0.66	1	0.995	0.491
TRPM4	E218Q	VUS	0.796	0.514	0.319	0.45	0.049	0.04	0.267	4.06	1	-1.071	0.105	0.014	0.0403	0.444	0.014	0.518	0.289	0.008	0.13	0.678	0.082	0.116	0.07	0.346
TRPM4	E246K	VUS	0.095	1	0	-2.3	0.985	3.245	0.002	2.96	0.924	-0.957	3.278	0.015	0.1035	0.687	0.29	0.851	0.681	0.585	0.667	0.874	0.357	1	0.999	0.542
TRPM4	E289K	VUS	0.419	0.704	0.406	-1.34	0.175	1.79	0	1.3	0.999	-1.074	2.275	0.022	0.1192	0.604	0.167	0.801	0.435	0.445	0.633	0.898	0.184	0.211	0.998	0.603
TRPM4	E316K	VUS	0.496	0.449	0.327	-1.4	0.08	0.735	0	1.3	0.634	-0.888	2.568	0.012	0.1812	0.298	0.136	0.708	0.43	0.755	0.545	0.863	0.233	0.171	0.998	0.724
TRPM4	E345D	VUS	0.624	0.003	0.632	-0.37	0.001	1.38	0.012	1.54	1	-0.657	1.538	0.017	0.3883	0.266	0.036	0.788	0.349	0.408	0.352	0.685	0.12	0.014	0.994	0.671
TRPM4	E374K	VUS	0.003	0.983	0.048	-3.06	0.594	2.415	0.001	1.25	0.982	-0.764	3.912	0.03	0.1827	.	0.257	0.49	0.405	0.932	0.609	0.92	0.702	0.938	0.999	0.778
TRPM4	E374Q	VUS	0.004	0.996	0.059	-2.13	0.862	2.415	0.001	1.25	0.917	-0.722	3.816	0.025	0.2006	0.596	0.285	0.492	0.646	0.945	0.529	0.882	0.448	0.938	0.998	0.714
TRPM4	E426K	VUS	0.053	0.966	0.069	-2.71	0.256	2.945	0	0.53	0.993	-0.209	2.541	0.072	0.3589	0.532	0.314	0.94	0.824	0.971	0.78	0.901	0.592	0.997	0.999	0.686
TRPM4	E497G	VUS	0.111	0.872	0.055	-2.32	0.257	2.35	1	-0.14	1	-0.878	1.403	0.034	0.2378	0.32	0.093	0.795	0.335	0.112	0.346	0.544	0.26	0.001	0.995	0.481
TRPM4	E535K	VUS	0.872	0.596	1	-0.09	0.101	1.115	0.161	-0.14	1	-0.933	1.949	0.098	0.155	0.461	0.24	0.732	0.322	0.13	0.502	0.729	0.098	0.255	0.819	0.466
TRPM4	E5K	VUS	0.071	0.141	0.03	-1.11	0.028	2.125	0.721	-1	1	-0.875	2.918	0.207	0.2095	.	0.184	0.753	1.022	0.723	0.308	0.806	0.127	1	0.999	0.725
TRPM4	E603D	VUS	0.027	0.818	0.016	-2.3	0.272	3.235	0	-0.41	0.948	-0.564	1.247	0.034	0.3879	0.275	0.164	0.846	0.282	0.982	0.32	0.668	0.515	0.114	0.995	0.722
TRPM4	E608K	VUS	0.087	0.965	0.86	-0.95	0.468	2.785	.	-1.14	0.977	-0.385	2.847	0.062	0.4661	0.517	0.29	0.851	0.67	0.76	0.365	0.891	0.162	0.918	0.997	0.736
TRPM4	E629D	VUS	0.029	0.704	0.088	-2.29	0.084	2.675	0.25	-0.34	0.99	-0.87	1.238	0.037	0.1939	0.29	0.082	0.717	0.439	0.145	0.087	0.845	0.546	0.001	0.995	0.431
TRPM4	E629K	VUS	0.005	0.088	0.164	-2.93	0.013	1.575	0.25	-0.32	1	-0.956	0.434	0.032	0.1685	0.523	0.105	0.602	0.335	0.062	0.175	0.821	0.654	0.002	0.939	0.468
TRPM4	E69G	VUS	0.009	1	0	-3.97	0.976	2.955	0	0.11	0.999	-0.207	4.27	0.149	0.3819	0.255	0.313	0.924	0.923	0.994	0.643	0.817	0.466	1	0.999	0.53
TRPM4	E715D	VUS	0.481	0.001	0.405	-0.97	0.001	1.445	0.009	-0.99	1	-0.732	0.956	0.025	0.3091	0.319	0.169	0.752	0.26	0.298	0.299	0.605	0.124	0.003	0.831	0.405
TRPM4	E716D	VUS	0.37	0.016	0.351	-1.38	0.005	1.045	0.17	-0.42	1	-1.04	1.2	0.015	0.0906	0.345	0.038	0.56	0.26	0.068	0.244	0.409	0.154	0.005	0.874	0.486
TRPM4	E721K	VUS	0.18	0.002	0.63	-0.59	0.001	0.205	0.44	-0.42	1	-0.987	0.95	0.018	0.173	0.397	0.026	0.727	0.322	0.035	0.117	0.702	0.117	0.001	0.86	0.407
TRPM4	E723Q	VUS	0.427	0.229	0.577	-0.19	0.047	0.285	0.678	-1.54	1	-0.945	0.319	0.023	0.1627	0.326	0.072	0.656	0.343	0.047	0.089	0.371	0.116	0	0.461	0.342
TRPM4	E743Q	VUS	0.525	0.473	0.302	-0.53	0.084	2.075	0.846	-0.09	1	-0.965	1.325	0.033	0.1742	0.127	0.086	0.612	0.424	0.197	0.185	0.53	0.152	0.255	0.898	0.498
TRPM4	E7K	LP/P	0.279	0.435	0.033	-0.86	0.117	1.61	0.871	-0.96	1	-0.522	3.024	0.22	0.3797	0.776	0.493	0.828	0.941	0.815	0.29	0.895	0.114	1	0.999	0.72
TRPM4	E827K	VUS	0.002	1	0.005	-3.43	0.984	2.98	0	-0.47	1	0.353	4.347	0.305	0.582	0.548	0.679	0.951	1.026	0.991	0.658	0.947	0.966	1	0.999	0.916
TRPM4	F15L	VUS	0.077	0.894	0	-0.8	0.437	1.955	0.002	-0.96	1	-0.605	3.817	0.058	0.3089	0.646	0.324	0.86	1.062	0.93	0.601	0.911	0.212	1	0.998	0.681
TRPM4	F223L	VUS	0.43	0.716	0.033	-1.15	0.203	1.79	0.007	4.12	1	-1.07	0.656	0.012	0.05	0.838	0.139	0.225	0.369	0.2	0.558	0.65	0.1	0.846	0.946	0.59
TRPM4	F233L	VUS	0.368	0.006	0.658	0.63	0.016	-0.825	0.171	4.72	1	-1.06	1.094	0.003	0.0292	0.467	0.027	0.102	0.333	0.147	0.368	0.787	0.099	0.173	0.98	0.602
TRPM4	F23L	VUS	0	0.999	0	-3.23	0.994	2.47	0.002	-3.77	0.798	0.939	3.64	0.334	0.9032	0.69	0.783	0.945	1.026	0.929	0.621	0.809	0.521	1	0.998	0.703
TRPM4	F454L	VUS	0.055	0.86	0.009	-5.17	0.328	3.675	0	1.04	0.885	-0.629	2.597	0.053	0.222	0.924	0.249	0.317	1.041	0.964	0.611	0.744	0.752	0.027	0.99	0.71
TRPM4	F533L	VUS	0.664	0	0.655	0.05	0.001	1.09	.	0.04	1	-1.021	0.972	0.015	0.1245	0.314	0.055	0.643	0.339	0.032	0.086	0.422	0.115	0.001	0.693	0.363
TRPM4	F627S	VUS	0	0.994	0.001	-6.36	0.892	3.235	0	-1.17	0.94	0.083	3.253	0.07	0.5301	0.787	0.645	0.918	1.124	0.996	0.746	0.743	0.836	0.175	0.996	0.697
TRPM4	F710C	VUS	0	1	0.001	-7.33	0.943	3.31	0	-1.65	1	0.493	4.062	0.423	0.6861	0.646	0.788	0.904	1.189	0.997	0.833	0.836	0.86	1	0.993	0.622
TRPM4	F773L	VUS	0.074	0	0.193	0.51	0	0.255	0.202	-1.56	1	-0.879	0.027	0.222	0.3119	0.526	0.212	0.387	0.333	0.109	0.017	0.446	0.122	0.577	0.936	0.572
TRPM4	F793C	VUS	0	1	0.004	-6.92	0.998	3.37	0	-2.93	1	0.847	4.025	0.697	0.8429	0.643	0.909	0.958	1.195	0.995	0.708	0.855	0.973	1	0.993	0.876
TRPM4	F902L	VUS	0	1	0	-5.56	0.999	2.205	0	-4.88	0.999	0.916	2.812	0.525	0.9269	0.456	0.421	0.89	1.068	0.982	0.797	0.929	0.873	1	0.998	0.82
TRPM4	F936I	VUS	0.017	1	0.006	-3.03	1	1.06	0	-4.81	0.999	0.74	3.51	0.482	0.9001	0.46	0.753	0.972	1.167	0.939	0.627	0.935	0.615	0.997	0.99	0.663
TRPM4	F936L	VUS	0.46	1	0.053	-2.51	0.999	0.94	0	-4.24	0.999	0.42	3.11	0.247	0.8269	0.476	0.48	0.941	1.026	0.858	0.473	0.803	0.561	0.997	0.997	0.707
TRPM4	F967L	VUS	1	0.818	0.94	-0.26	0.238	1.61	0	0.27	0.995	-0.928	2.268	0.027	0.1064	0.453	0.271	0.768	0.347	0.222	0.374	0.677	0.461	0.477	0.648	0.764
TRPM4	G1009D	VUS	0.501	0.483	0.12	-0.64	0.122	1.93	1	-0.74	0.552	-0.538	1.073	0.045	0.406	0.487	0.348	0.814	0.371	0.358	0.21	0.642	0.432	0.791	0.905	0.448
TRPM4	G1048S	VUS	0.534	0.031	1	0.64	0.002	0.49	0.691	1.01	0.999	-1.009	1.588	0.005	0.0508	0.334	0.02	0.671	0.289	0.066	0.205	0.822	0.423	1	0.9	0.34
TRPM4	G1187R	VUS	0.307	0.309	0.024	-0.85	0.039	1.39	0.084	0.39	1	-1.046	2.19	0.026	0.0722	0.395	0.007	0.671	0.461	0.081	0.422	0.718	0.11	1	0.853	0.478
TRPM4	G1203R	VUS	0.632	0.856	0.777	-0.55	0.426	0.99	1	0.5	1	-1.035	2.347	0.021	0.1327	0.191	0.089	0.691	1.04	0.205	0.333	0.498	0.104	1	0.995	0.598
TRPM4	G124A	VUS	0.049	1	0.076	-3.68	0.999	3.345	0	2.28	1	-0.918	3	0.026	0.1262	0.665	0.272	0.726	1.008	0.988	0.704	0.838	0.812	1	0.997	0.644
TRPM4	G126A	VUS	0.134	0.971	0.182	-1.25	0.642	1.285	0.197	4.11	1	-0.892	1.922	0.01	0.0089	0.569	0.099	0.405	0.312	0.07	0.282	0.666	0.186	0.975	0.978	0.51
TRPM4	G127R	VUS	0.615	0.002	0.54	-0.59	0.003	0.805	0.027	4.08	1	-0.921	1.266	0.009	0.0089	.	0.115	0.419	0.407	0.175	0.21	0.742	0.141	0.999	0.976	0.514
TRPM4	G127S	VUS	0.738	0.004	0.729	-0.06	0.003	1.265	0.027	4.12	1	-0.883	1.151	0.01	0.0079	0.378	0.06	0.288	0.287	0.105	0.188	0.686	0.133	0.999	0.648	0.463
TRPM4	G141W	VUS	0	1	0	-6.73	1	3.305	0	2.23	1	-0.695	4.168	0.165	0.1575	0.702	0.464	0.524	1.073	0.886	0.856	0.911	0.876	1	0.997	0.803
TRPM4	G163S	VUS	0.57	0.997	0.476	-0.56	0.61	0.87	0	4.1	0.619	-0.742	2.858	0.029	0.0111	0.421	0.157	0.729	0.878	0.168	0.541	0.806	0.128	0.998	0.997	0.703
TRPM4	G192D	VUS	0.116	1	0.048	-4.64	0.999	3.345	0	2.25	0.999	-0.888	3.746	0.046	0.1304	0.883	0.429	0.933	0.734	0.903	0.926	0.909	0.838	0.997	0.998	0.659
TRPM4	G192R	VUS	0.02	1	0.031	-5.44	0.999	3.345	0	2.24	1	-0.752	3.941	0.05	0.159	0.864	0.465	0.818	0.805	0.991	0.935	0.941	0.751	1	0.999	0.649
TRPM4	G215S	VUS	0.281	0.09	0.124	0.38	0.01	0.18	0.519	4.14	1	-0.914	0.599	0.015	0.0069	.	0.026	0.301	0.289	0.022	0.19	0.602	0.085	0.096	0.736	0.356
TRPM4	G238S	VUS	0.011	1	0	-4.13	0.999	2.99	0	2.27	1	-0.749	3.617	0.059	0.1536	0.71	0.43	0.727	0.734	0.994	0.689	0.79	0.387	1	0.999	0.68
TRPM4	G241S	VUS	0.014	0.999	0	-3.72	0.881	3.225	0	2.27	0.999	-0.892	2.775	0.022	0.114	.	0.199	0.485	0.738	0.769	0.472	0.881	0.439	0.778	0.995	0.529
TRPM4	G241V	VUS	0.001	0.996	0	-6.04	0.868	3.225	0	2.24	1	-0.825	3.231	0.042	0.1287	0.717	0.32	0.676	0.855	0.99	0.596	0.954	0.568	1	0.995	0.541
TRPM4	G245D	VUS	0.19	1	0	-2.84	0.993	2.455	0.001	4.09	0.984	-1.135	3.07	0.028	0.0255	.	0.139	0.639	0.641	0.593	0.583	0.792	0.332	0.248	0.995	0.507
TRPM4	G245S	VUS	0.527	0.993	0	-2	0.864	1.65	0.001	4.1	0.999	-1.045	3.397	0.015	0.029	0.721	0.261	0.884	0.871	0.748	0.545	0.779	0.151	1	0.995	0.421
TRPM4	G280D	VUS	0	0.999	0.011	-6.1	0.971	3.345	0	-1.01	0.999	0.315	4.012	0.294	0.6224	0.601	0.697	0.79	1.121	0.995	0.889	0.826	0.88	0.561	0.997	0.68
TRPM4	G305A	VUS	0	0.673	0.054	-5.39	0.201	3.345	0	-0.99	1	0.561	2.678	0.239	0.6481	0.658	0.465	0.827	0.639	0.993	0.795	0.935	0.877	1	0.993	0.668
TRPM4	G306R	VUS	0.373	0.999	0.002	-3.51	0.949	0.215	0	-1.02	1	-0.349	3.119	0.143	0.4518	0.579	0.491	0.813	0.876	0.976	0.811	0.9	0.235	1	0.999	0.679
TRPM4	G322E	VUS	1	0.981	1	0.23	0.617	0.825	0.057	1.61	0.674	-0.977	2.25	0.011	0.0589	0.175	0.166	0.766	0.436	0.101	0.54	0.734	0.181	0.151	0.887	0.597
TRPM4	G324W	VUS	0.019	0.953	0.019	-1.3	0.715	2.31	0.532	0.45	1	-0.92	3.654	0.045	0.2238	0.37	0.05	0.414	0.966	0.402	0.572	0.802	0.261	0.008	0.979	0.506
TRPM4	G32R	VUS	0.383	0.999	0.141	-1.44	0.946	1.01	0.033	-1.41	0.996	-0.791	4.509	0.077	0.241	0.328	0.183	0.913	1.069	0.904	0.784	0.818	0.119	1	0.999	0.458
TRPM4	G485S	VUS	0.816	0.002	0.632	-0.28	0.001	1.085	0.629	1.66	1	-0.994	0.266	0.007	0.0352	0.29	0.009	0.396	0.287	0.027	0.143	0.688	0.096	0.001	0.704	0.454
TRPM4	G494R	VUS	0.143	0.112	0.476	-0.09	0.039	1.05	1	-0.48	1	-0.974	0.371	0.044	0.1319	.	0.037	0.624	0.343	0.102	0.156	0.598	0.099	0.001	0.776	0.413
TRPM4	G523V	VUS	0.562	0.105	0.326	-0.77	0.039	1.89	0	-0.12	1	-0.765	-0.137	0.034	0.217	0.385	0.138	0.493	0.358	0.126	0.242	0.66	0.118	0.031	0.654	0.362
TRPM4	G534R	VUS	0.544	0	0.557	1.32	0	0.625	0.357	0	1	-1.043	-0.999	0.014	0.0846	0.335	0.048	0.246	0.34	0.037	0.086	0.322	0.095	0.001	0.614	0.286
TRPM4	G54R	VUS	0.578	1	0	-1.13	0.99	1.98	0.001	-0.1	0.994	-0.523	3.395	0.128	0.3723	0.41	0.191	0.883	1.037	0.896	0.456	0.914	0.106	1	0.999	0.686
TRPM4	G582C	VUS	0.124	0.038	0.207	-2.64	0.017	2.37	0.009	-0.77	0.974	-0.436	2.762	0.071	0.3122	0.621	0.543	0.871	0.342	0.886	0.596	0.852	0.598	0.046	0.995	0.738
TRPM4	G582S	LP/P	0.54	0.031	0.198	-0.92	0.022	2.26	0.009	-0.69	0.874	-0.522	2.242	0.059	0.2775	.	0.346	0.845	0.324	0.021	0.736	0.799	0.158	0.046	0.981	0.694
TRPM4	G591R	VUS	0.001	0.995	0.008	-2.37	0.899	2.72	0.405	-0.44	0.948	-0.39	3.796	0.093	0.4656	0.579	0.482	0.936	0.943	0.964	0.6	0.913	0.311	0.692	0.999	0.868
TRPM4	G621V	VUS	0.052	0.363	0.032	-1.95	0.11	1.95	0.059	-0.51	0.964	-0.573	3.218	0.091	0.2293	0.395	0.135	0.859	0.587	0.515	0.286	0.798	0.194	0.981	0.995	0.525
TRPM4	G671R	VUS	0	1	0	-6.91	0.992	3.32	0	-1.62	1	0.564	4.226	0.184	0.709	0.717	0.857	0.942	1.077	0.999	0.904	0.934	0.798	1	0.999	0.822
TRPM4	G732R	VUS	0.197	0.294	0.504	-1.57	0.078	2.34	0.001	-1.51	1	-0.613	2.039	0.08	0.3974	0.266	0.304	0.794	0.349	0.772	0.436	0.836	0.149	0.035	0.988	0.601
TRPM4	G754R	VUS	0.627	0	0.594	0.64	0.001	0.025	.	-0.21	1	-0.995	-0.399	0.032	0.0807	0.296	0.021	0.301	0.34	0.017	0.104	0.489	0.094	0.448	0.587	0.515
TRPM4	G757D	VUS	0.67	0.001	0.281	-0.53	0.001	1.865	.	-0.14	1	-1.009	-0.125	0.034	0.0775	0.335	0.066	0.422	0.371	0.03	0.066	0.36	0.113	0.267	0.422	0.527
TRPM4	G760R	VUS	0.115	0.001	0.535	0.92	0.001	0	.	-1.67	1	-0.925	0.09	0.165	0.1725	0.483	0.169	0.458	0.341	0.047	0.121	0.366	0.091	0.004	0.455	0.549
TRPM4	G761R	Benign	0.327	0	0.264	0.09	0	0.145	.	-1.57	1	-0.925	0.354	0.086	0.2462	0.614	0.173	0.529	0.341	0.054	0.201	0.433	0.09	0.004	0.465	0.586
TRPM4	G765E	VUS	0.274	0.001	0.416	-0.37	0	1.32	.	-1.59	0.657	-0.784	0.196	0.01	0.2867	0.51	0.274	0.662	0.392	0.077	0.193	0.407	0.106	0.188	0.815	0.546
TRPM4	G76R	VUS	0	1	0	-6.54	0.999	3.345	0	-1.59	1	0.307	4.041	0.463	0.565	0.824	0.807	0.945	1.07	0.994	0.827	0.962	0.626	1	0.999	0.68
TRPM4	G777D	VUS	0.153	0.337	0.204	-1.55	0.047	1.825	0.06	-0.1	1	-0.925	1.667	0.082	0.1517	0.633	0.187	0.806	0.745	0.311	0.447	0.827	0.153	0.025	0.996	0.714
TRPM4	G785S	VUS	0.235	0.991	0.105	-3.02	0.807	2.505	0	-4.05	0.992	0.657	3.917	0.247	0.8629	0.549	0.793	0.978	0.852	0.986	0.539	0.837	0.327	0.971	0.998	0.802
TRPM4	G811A	VUS	0.49	0.002	0.455	0.14	0.003	1.65	0.063	0.23	1	-1.035	1.205	0.051	0.0831	0.443	0.048	0.456	0.32	0.078	0.064	0.617	0.492	0.042	0.193	0.563
TRPM4	G837E	VUS	1	0.01	1	1.63	0.005	1.32	1	0.22	1	-0.989	1.643	0.121	0.0739	0.29	0.076	0.539	0.368	0.288	0.246	0.721	0.423	0.094	0.519	0.608
TRPM4	G838D	VUS	1	0.955	1	0.54	0.815	1.1	.	0.36	1	-0.823	2.256	0.115	0.2045	0.267	0.182	0.746	1.104	0.435	0.445	0.75	0.457	0.139	0.974	0.637
TRPM4	G838V	VUS	0.102	0.838	0.196	-1.69	0.542	1.445	.	0.36	0.999	-0.784	2.615	0.13	0.1814	0.359	0.055	0.758	1.058	0.506	0.366	0.78	0.471	0.139	0.985	0.584
TRPM4	G844D	LP/P	0.01	0.918	0.126	-0.44	0.525	1.355	.	0.4	1	-0.861	1.807	0.029	0.1615	.	0.194	0.685	1.091	0.036	0.78	0.739	0.577	0.04	0.996	0.601
TRPM4	G846W	VUS	0.032	0.994	0.185	-0.46	0.95	1.735	.	0.18	1	-0.939	1.74	0.087	0.1819	0.364	0.092	0.402	1.038	0.306	0.274	0.677	0.526	0.035	0.992	0.544
TRPM4	G848V	VUS	0.036	0.322	0.062	-1.5	0.188	1.975	0.547	0.36	1	-1.028	0.867	0.062	0.0702	0.333	0.033	0.572	0.496	0.203	0.288	0.541	0.502	0.038	0.967	0.508
TRPM4	G84C	VUS	0.003	0.999	0.006	-5.59	0.945	3.165	0.006	-0.03	0.993	-1.189	2.103	0.065	0.044	0.49	0.12	0.747	0.967	0.921	0.452	0.815	0.446	1	0.996	0.366
TRPM4	G84S	VUS	0.313	0.406	0.108	-2.95	0.027	1.845	0.006	0.03	0.974	-0.749	0.543	0.041	0.0084	.	0.049	0.659	0.326	0.141	0.153	0.755	0.286	1	0.916	0.335
TRPM4	G84V	VUS	0.031	0.969	0.009	-5.64	0.711	3.165	0.006	0.03	1	-1.156	2.63	0.082	0.0437	0.495	0.233	0.884	0.852	0.914	0.45	0.843	0.34	1	0.995	0.354
TRPM4	G880S	VUS	0.356	0.288	0.423	0.82	0.1	1.675	0.092	-4.9	1	0.275	2.008	0.117	0.8265	0.491	0.294	0.892	0.332	0.122	0.154	0.763	0.414	0.058	0.96	0.493
TRPM4	G886V	VUS	0.311	0.995	0.038	-3.14	0.91	2.545	0.002	-0.58	1	-0.776	1.761	0.09	0.3138	0.549	0.238	0.812	0.682	0.677	0.494	0.79	0.643	1	0.975	0.374
TRPM4	G891R	VUS	0	1	0	-7.41	1	3.385	0	-0.78	1	0.329	3.714	0.2	0.5896	0.82	0.858	0.922	1.078	0.999	0.872	0.889	0.908	1	0.999	0.686
TRPM4	G917R	VUS	0	1	0	-7.41	1	3.505	0	-0.22	1	0.272	4.317	0.139	0.5386	0.758	0.781	0.9	1.08	0.992	0.887	0.974	0.973	1	0.999	0.762
TRPM4	G950E	VUS	0.001	1	0.004	-2.79	0.993	2.8	0	-0.12	0.996	-0.249	3.906	0.168	0.3873	0.551	0.349	0.714	1.108	0.97	0.727	0.878	0.873	0.993	0.997	0.615
TRPM4	G998S	VUS	0.501	1	0.747	-0.36	0.929	1.665	0.052	-0.3	1	-0.708	2.357	0.069	0.3507	.	0.166	0.817	0.982	0.236	0.366	0.854	0.42	0.198	0.977	0.452
TRPM4	H1002Y	VUS	0.155	0	0.255	-0.54	0.001	0.41	0.442	-0.33	1	-0.996	0.752	0.021	0.1159	0.437	0.086	0.481	0.329	0.046	0.11	0.489	0.412	0.11	0.916	0.277
TRPM4	H1070L	VUS	0.001	1	0.002	-9.17	0.997	2.65	0	1.2	1	-0.474	4.298	0.092	0.2596	0.431	0.473	0.908	1.084	1	0.738	0.799	0.695	1	0.981	0.652
TRPM4	H1084Q	VUS	0.001	1	0.002	-6.95	0.997	3.28	0	1	0.998	-0.439	3.072	0.084	0.2914	0.407	0.403	0.896	0.985	0.963	0.844	0.845	0.854	1	0.992	0.626
TRPM4	H1084Y	VUS	0.001	1	0.002	-5.22	0.996	2.305	0	1.54	1	-0.772	3.85	0.031	0.1965	0.412	0.529	0.911	1.059	0.935	0.853	0.906	0.693	1	0.998	0.653
TRPM4	H1108R	VUS	0.131	0.11	0.226	-4.18	0.037	2.035	0	0.62	0.992	-0.956	2.025	0.062	0.1363	0.284	0.144	0.796	0.378	0.885	0.32	0.689	0.487	1	0.947	0.502
TRPM4	H1128P	VUS	0.027	0.229	0.008	-1.76	0.043	1.39	0.007	0.85	0.996	-1.022	2.58	0.021	0.0773	.	0.172	0.826	0.489	0.309	0.486	0.828	0.21	1	0.854	0.508
TRPM4	H1128R	VUS	0.038	0.029	0.017	-0.36	0.016	1.39	0.007	0.9	0.979	-1.033	2.583	0.019	0.0776	0.452	0.079	0.809	0.347	0.143	0.229	0.688	0.137	1	0.885	0.526
TRPM4	H159Q	VUS	0.098	0.192	0.145	-3.05	0.038	1.995	0	-0.97	1	-0.626	1.461	0.034	0.2596	0.402	0.224	0.861	0.422	0.752	0.393	0.746	0.634	0.987	0.956	0.68
TRPM4	H165Q	VUS	0.694	0.978	0.254	-2.22	0.719	1.395	0	4.04	1	-0.861	0.276	0.013	0.0161	0.62	0.261	0.413	0.961	0.453	0.6	0.858	0.295	1	0.574	0.668
TRPM4	H44R	VUS	0	1	0	-4.64	0.997	3.345	0	-0.2	1	0.121	3.091	0.138	0.487	0.754	0.645	0.928	1.041	0.995	0.559	0.739	0.566	1	0.995	0.548
TRPM4	H505R	VUS	0.903	0	1	1	0.001	-0.33	0.357	0.28	1	-1.007	1.083	0.014	0.0622	0.312	0.032	0.658	0.346	0.014	0.168	0.529	0.1	0.001	0.18	0.594
TRPM4	H774P	VUS	0.094	0.109	0.021	-0.77	0.043	1.01	0.046	-0.01	1	-1.026	1.811	0.119	0.1083	0.572	0.066	0.717	0.448	0.109	0.211	0.63	0.199	0.049	0.81	0.602
TRPM4	H849P	VUS	0.238	0	0.092	-0.83	0.002	0.805	0.386	0	1	-1.061	0.223	0.018	0.0734	0.241	0.062	0.528	0.448	0.029	0.111	0.251	0.427	0.984	0.632	0.495
TRPM4	H849R	VUS	0.516	0	0.34	-0.43	0.001	0.695	0.386	0.03	1	-1.035	-0.099	0.017	0.0752	0.248	0.042	0.446	0.348	0.028	0.029	0.294	0.413	0.984	0.347	0.501
TRPM4	I1026L	VUS	0.89	0.162	0.029	-0.6	0.03	1.01	0.116	-0.4	1	-0.966	0.403	0.016	0.1377	0.447	0.064	0.492	0.288	0.026	0.141	0.85	0.54	0.104	0.863	0.414
TRPM4	I1033M	LP/P	0.001	1	0.002	-2.38	0.998	3.735	0	0.96	0.95	-0.69	2.658	0.022	0.2408	0.522	0.345	0.728	0.96	0.984	0.56	0.915	0.967	0.031	0.997	0.606
TRPM4	I1040T	LP/P	0	1	0	-4.4	0.997	3.765	0	0.99	1	-0.152	4.053	0.072	0.3401	0.571	0.682	0.87	1.079	0.993	0.81	0.955	0.932	1	0.998	0.72
TRPM4	I11V	VUS	0.037	0.994	0	-0.49	0.987	2.105	0	-1.42	0.987	0.103	3.725	0.039	0.5311	.	0.535	0.726	0.376	0.875	0.37	0.819	0.203	1	0.999	0.706
TRPM4	I162V	VUS	1	0.142	0.462	-0.05	0.076	0.19	0	4.98	0.654	-0.901	1.392	0.01	0.0029	0.55	0.106	0.319	0.307	0.811	0.259	0.795	0.147	0.996	0.468	0.595
TRPM4	I335T	VUS	0.153	0.682	0.021	-2.31	0.105	2.91	0.005	1.19	0.777	-0.695	1.936	0.028	0.291	0.573	0.221	0.781	0.416	0.458	0.561	0.826	0.427	0.951	0.961	0.674
TRPM4	I335V	VUS	0.799	0.017	0.796	-0.37	0.004	1.465	0.005	1.27	1	-1.055	0.135	0.012	0.1038	.	0.019	0.335	0.241	0.094	0.294	0.722	0.144	0.009	0.724	0.565
TRPM4	I376T	LP/P	0.017	0.828	0.044	-2.18	0.291	0.97	0.012	1.17	0.905	-1.071	2.979	0.016	0.1024	0.645	0.143	0.45	0.382	0.566	0.687	0.907	0.249	0.15	0.998	0.713
TRPM4	I376V	VUS	1	0.004	1	0.47	0.009	0	0.012	2.53	1	-0.999	1.165	0.004	0.0142	0.468	0.027	0.134	0.24	0.073	0.237	0.768	0.142	0	0.517	0.558
TRPM4	I418M	VUS	0.07	0.999	0.003	-1.18	0.962	3.03	0	1.18	1	-0.902	2.93	0.018	0.1728	0.415	0.153	0.732	0.844	0.877	0.44	0.893	0.179	0	0.994	0.647
TRPM4	I445M	VUS	0.005	0.846	0.008	-1.56	0.472	2.65	0.018	1.13	0.997	-0.891	3.021	0.024	0.1589	0.456	0.168	0.651	0.799	0.881	0.589	0.873	0.228	0.001	0.993	0.579
TRPM4	I708T	VUS	0.001	0.994	0.002	-4.54	0.891	2.84	0	-1.64	0.997	0.402	3.928	0.214	0.6454	0.546	0.748	0.894	1.036	0.988	0.812	0.924	0.764	1	0.997	0.674
TRPM4	I730F	VUS	0.126	0.003	0.686	-0.8	0.001	1.905	0.034	-1.59	1	-0.773	-1.016	0.085	0.2733	0.312	0.073	0.614	0.475	0.408	0.109	0.574	0.121	0.005	0.262	0.438
TRPM4	I897V	VUS	0.333	0.004	1	-0.58	0.009	0.5	0.009	-4.78	0.999	-0.052	0.64	0.038	0.696	.	0.26	0.589	0.256	0.01	0.1	0.668	0.501	1	0.552	0.4
TRPM4	I909V	VUS	0	1	0	-0.93	0.998	3.06	0	-0.68	1	0.14	3.508	0.054	0.5245	0.431	0.511	0.776	0.722	0.97	0.445	0.869	0.679	1	0.999	0.545
TRPM4	I920L	VUS	0.01	0.985	0.018	-1.8	0.848	1.62	0	-4.64	1	1.001	3.916	0.147	0.9066	0.423	0.765	0.885	0.942	0.954	0.667	0.857	0.67	1	0.995	0.678
TRPM4	I920M	VUS	0.027	0.997	0.041	-2.66	0.946	2.84	0	-5.01	0.998	0.799	2.167	0.155	0.9332	0.466	0.647	0.865	0.985	0.972	0.822	0.874	0.951	1	0.992	0.648
TRPM4	I978V	VUS	0.005	0.849	0.021	-0.78	0.365	1.25	0.001	0.08	0.996	-1.03	2.828	0.034	0.1018	0.312	0.078	0.595	0.695	0.435	0.382	0.824	0.507	0.778	0.998	0.561
TRPM4	K1049E	VUS	0.499	0.603	0.7	-0.79	0.232	1.245	0	-0.07	0.766	-0.816	2.625	0.029	0.1334	0.386	0.177	0.87	0.523	0.305	0.313	0.839	0.461	1	0.993	0.469
TRPM4	K1129M	VUS	0	1	0.001	-5.17	0.998	2.785	0.008	0.5	0.996	-0.478	3.939	0.042	0.2989	0.434	0.321	0.928	1.148	0.77	0.708	0.914	0.678	1	0.994	0.684
TRPM4	K1129N	VUS	0	1	0.003	-4.34	0.997	2.785	0.008	0.51	0.975	-0.625	3.531	0.038	0.2325	0.339	0.178	0.722	1.07	0.449	0.727	0.908	0.79	1	0.985	0.752
TRPM4	K1140M	VUS	0.009	1	0.008	-2.93	0.956	2.455	0	-0.2	0.987	-0.252	4.056	0.048	0.3841	0.343	0.247	0.928	0.721	0.982	0.378	0.824	0.605	1	0.996	0.487
TRPM4	K1140R	VUS	0.874	0.976	0.512	-0.27	0.626	1.48	0	0.02	0.826	-0.795	3.12	0.014	0.1827	0.264	0.156	0.834	0.249	0.828	0.387	0.826	0.164	1	0.985	0.483
TRPM4	K1149R	VUS	0.802	0.779	0.36	-1.02	0.184	1.77	0	0.46	0.677	-0.943	2.889	0.008	0.0545	.	0.068	0.735	0.302	0.227	0.481	0.835	0.142	1	0.981	0.517
TRPM4	K13R	VUS	0.018	0.997	0	-1.06	0.879	2.19	0.084	-1.37	1	-0.347	3.909	0.103	0.4222	0.371	0.222	0.832	0.701	0.933	0.183	0.81	0.133	1	0.999	0.513
TRPM4	K16N	VUS	0.004	0.974	0.01	-2.15	0.784	2.12	0.006	-1.41	0.536	-0.446	4.699	0.061	0.4061	0.474	0.376	0.85	0.662	0.921	0.297	0.825	0.333	1	0.996	0.462
TRPM4	K17N	VUS	0	1	0	-2.8	0.997	2.49	0.001	-1.43	0.837	0.331	4.993	0.252	0.6311	0.584	0.614	0.929	1.027	0.996	0.398	0.883	0.568	1	0.998	0.617
TRPM4	K383N	VUS	0.028	0.002	0.037	-3.56	0.005	2.835	0.194	-0.23	0.849	-0.899	1.192	0.026	0.2283	0.411	0.137	0.551	0.374	0.299	0.211	0.75	0.706	0	0.994	0.736
TRPM4	K492R	VUS	0.498	0.309	0.394	-0.51	0.055	2.175	0.395	0.36	1	-1.013	0.837	0.019	0.1259	0.319	0.021	0.612	0.242	0.131	0.304	0.562	0.119	0.002	0.842	0.536
TRPM4	K914R	LP/P	0.086	0.991	0.121	-2.21	0.905	1.815	0	-4.91	1	1.061	3.9	0.268	0.9403	.	0.821	0.953	0.848	0.872	0.77	0.852	0.646	1	0.999	0.61
TRPM4	K925T	VUS	0.002	1	0.005	-4.03	0.996	3.215	0	0.01	0.993	-0.348	4.016	0.089	0.3933	0.568	0.259	0.907	1.064	0.945	0.604	0.918	0.951	1	0.998	0.639
TRPM4	L1022P	VUS	0.001	0.998	0.002	-5.39	0.915	1.955	0.001	-0.8	1	-0.039	4.097	0.127	0.4688	0.659	0.676	0.864	1.238	0.989	0.735	0.886	0.802	1	0.999	0.639
TRPM4	L1075P	VUS	0.005	1	0.001	-4.25	0.998	3.575	0	-0.31	1	0.348	4.308	0.174	0.5713	.	0.763	0.903	1.089	0.962	0.925	0.875	0.766	1	0.999	0.595
TRPM4	L1075R	VUS	0.004	1	0.001	-3.7	0.998	3.575	0	-0.3	1	0.234	4.305	0.197	0.5401	0.714	0.75	0.901	1.203	0.99	0.918	0.952	0.765	1	0.997	0.563
TRPM4	L1085W	VUS	0	0.979	0.002	-4.6	0.715	2.61	0.155	0.4	0.847	-0.689	3.389	0.075	0.1768	0.529	0.229	0.775	1.189	0.933	0.474	0.685	0.694	1	0.952	0.476
TRPM4	L1087P	VUS	0.003	0.938	0.005	-5.56	0.523	3.315	0.013	1	1	-0.669	3.153	0.132	0.2248	0.723	0.355	0.791	1.187	0.918	0.817	0.723	0.829	1	0.998	0.569
TRPM4	L1092F	VUS	0.289	0.001	0.696	-1.89	0.002	1.375	0.796	0.63	1	-1.021	0.477	0.007	0.0763	0.352	0.025	0.314	0.313	0.051	0.305	0.519	0.233	1	0.76	0.387
TRPM4	L1113V	VUS	0.029	0.911	0.073	-2.4	0.382	2.785	0	-1.04	1	-0.529	1.823	0.032	0.3773	0.298	0.286	0.747	0.904	0.866	0.514	0.799	0.361	1	0.989	0.504
TRPM4	L1186Q	VUS	0.001	1	0.001	-3.94	0.998	2.62	0	-0.21	1	-0.756	3.871	0.073	0.3041	0.54	0.316	0.897	1.006	0.976	0.881	0.807	0.679	1	0.992	0.572
TRPM4	L1193P	VUS	0	1	0.002	-4.36	0.998	2.6	0	-0.44	1	-0.346	4.198	0.085	0.3388	0.714	0.648	0.885	1.265	0.997	0.78	0.557	0.71	1	0.999	0.599
TRPM4	L1199P	VUS	0.212	0.054	0.101	-1.64	0.031	2.3	1	0.28	1	-0.975	2.873	0.022	0.1213	0.292	0.085	0.696	1.058	0.927	0.434	0.375	0.164	1	0.997	0.634
TRPM4	L134R	VUS	0.001	0.998	0.002	-4.78	0.923	3.15	0.001	2.79	0.997	-0.969	3.811	0.06	0.0962	0.688	0.415	0.705	1.203	0.992	0.665	0.772	0.802	1	0.997	0.746
TRPM4	L275F	VUS	0.012	0.944	0.048	-1.46	0.462	1.995	0.001	1.27	0.76	-0.726	3.502	0.04	0.2064	0.65	0.182	0.38	0.78	0.805	0.457	0.908	0.357	0.724	0.999	0.58
TRPM4	L276P	VUS	0.002	0.944	0.003	-4.62	0.462	2.86	0	0.06	1	-0.065	4.278	0.302	0.435	0.651	0.471	0.718	1.228	0.988	0.819	0.881	0.817	0.989	0.999	0.706
TRPM4	L347V	VUS	0.129	0.986	0.032	-1.39	0.744	2.575	0	1.27	0.947	-0.804	3.331	0.034	0.2309	0.508	0.154	0.77	0.898	0.866	0.509	0.828	0.207	0.969	0.978	0.689
TRPM4	L34W	VUS	0.003	1	0	-2.52	0.972	2.51	0.249	-0.49	0.798	-0.298	3.607	0.319	0.423	0.434	0.18	0.708	0.581	0.88	0.474	0.446	0.463	1	0.962	0.412
TRPM4	L381F	VUS	0.002	0.998	0.009	-3.71	0.911	3.305	0.007	-0.37	0.967	-0.011	3.506	0.088	0.4615	0.563	0.495	0.691	1.005	0.938	0.637	0.859	0.845	0.023	0.999	0.72
TRPM4	L394V	VUS	0.057	0.584	0.133	-1.15	0.086	1.775	0.109	-0.34	1	-0.741	1.876	0.037	0.2583	.	0.219	0.828	0.792	0.159	0.299	0.9	0.171	0.001	0.995	0.655
TRPM4	L498F	VUS	0.453	0	0.588	-0.53	0.002	0.45	1	0.32	1	-1.054	0.158	0.025	0.0752	0.325	0.051	0.373	0.309	0.126	0.12	0.282	0.125	0.001	0.159	0.407
TRPM4	L498I	VUS	0.471	0.001	0.604	0.23	0.001	0.225	1	-0.09	1	-1.053	0.099	0.024	0.0709	0.323	0.01	0.394	0.309	0.651	0.159	0.403	0.099	0.001	0.777	0.421
TRPM4	L511Q	VUS	0.001	1	0.001	-4.87	0.987	3.335	0.002	-0.62	0.939	-0.674	3.939	0.275	0.6017	0.667	0.601	0.89	1.008	0.967	0.762	0.832	0.839	0.015	0.995	0.723
TRPM4	L564F	VUS	0.005	0.945	0.011	-2.61	0.549	3.13	0.491	-0.54	1	-0.644	2.203	0.047	0.3292	.	0.221	0.484	0.685	0.582	0.481	0.708	0.668	0.005	0.969	0.491
TRPM4	L590P	VUS	0	1	0.001	-5.85	0.999	3.645	0	-2.53	1	0.897	4.125	0.406	0.8438	0.904	0.933	0.978	1.268	0.998	0.923	0.684	0.881	0.999	0.999	0.858
TRPM4	L595V	VUS	0.006	0.533	0.033	-0.03	0.16	2.775	0.02	-0.06	0.999	-0.778	1.496	0.04	0.2606	.	0.151	0.689	0.404	0.098	0.357	0.779	0.273	0.006	0.977	0.805
TRPM4	L596P	VUS	0	1	0.043	-5.65	0.987	3.295	0.009	-0.71	1	0.192	4.026	0.331	0.5395	0.792	0.85	0.868	1.257	0.996	0.934	0.744	0.865	1	0.999	0.898
TRPM4	L648P	VUS	0.108	0.997	0.051	-2.49	0.905	2.39	0.038	-0.51	0.999	-0.3	2.822	0.101	0.422	0.53	0.452	0.855	0.468	0.897	0.43	0.749	0.24	0.293	0.998	0.657
TRPM4	L655F	VUS	0	0.911	0.015	-3.48	0.606	3.045	0.001	-0.62	0.996	-0.224	3.149	0.048	0.3704	0.586	0.387	0.862	0.661	0.992	0.386	0.789	0.763	0.846	0.999	0.708
TRPM4	L657M	VUS	0.195	0.671	0.412	-1.03	0.223	1.735	0	-1.14	0.976	-0.571	1.861	0.021	0.3749	0.463	0.287	0.668	0.965	0.542	0.316	0.763	0.255	0.014	0.994	0.752
TRPM4	L792Q	VUS	0.05	1	0.086	-2.04	0.988	2.865	0.04	-1.6	0.817	0.308	3.617	0.462	0.5928	0.544	0.668	0.863	0.777	0.735	0.583	0.874	0.683	0.62	0.993	0.681
TRPM4	L792V	VUS	0.777	0.998	0.243	-0.36	0.863	1.765	0.04	-1.57	1	-0.277	2.364	0.12	0.498	0.451	0.362	0.825	0.433	0.541	0.3	0.794	0.431	0.39	0.937	0.645
TRPM4	L802F	VUS	0.004	1	0.007	-2.93	0.997	3.285	0.058	-0.78	0.99	0.456	3.189	0.199	0.6265	0.478	0.529	0.698	0.56	0.906	0.338	0.879	0.889	0.903	0.998	0.74
TRPM4	L813P	VUS	0.288	0.873	0.358	2.07	0.522	0.915	0.39	-0.08	1	-0.744	0.608	0.109	0.1883	0.655	0.167	0.5	0.461	0.072	0.142	0.39	0.466	0.98	0.463	0.585
TRPM4	L813R	VUS	0.461	0.772	0.568	0.04	0.444	2.015	0.39	-0.18	1	-0.849	0.024	0.076	0.1779	0.586	0.238	0.531	0.561	0.17	0.233	0.644	0.548	0.98	0.827	0.584
TRPM4	L815Q	VUS	0.03	0.991	0.054	-2.73	0.897	2.545	0.026	-0.33	1	-0.268	3.116	0.404	0.3759	0.734	0.467	0.89	0.974	0.967	0.63	0.832	0.899	0.083	0.989	0.7
TRPM4	L816M	VUS	0.121	0.994	0.214	-0.72	0.944	2.5	0.035	-0.17	1	-0.706	1.475	0.083	0.2935	0.47	0.215	0.571	0.353	0.156	0.294	0.659	0.537	0.051	0.986	0.722
TRPM4	L825P	VUS	0.001	0.998	0.059	-3.19	0.961	2.32	0.084	-0.1	1	-0.455	4.226	0.284	0.3575	0.658	0.393	0.747	1.241	0.976	0.581	0.841	0.937	0.953	0.998	0.874
TRPM4	L829R	VUS	0.002	0.896	0.059	-4.16	0.694	2.305	0.004	-0.2	0.883	-0.074	3.712	0.424	0.3294	0.716	0.457	0.862	1.123	0.917	0.67	0.752	0.93	1	0.998	0.793
TRPM4	L833V	VUS	0.01	0.101	0.134	-1.21	0.138	1.46	0.064	-0.09	1	-0.713	2.163	0.057	0.3711	0.303	0.129	0.78	0.453	0.324	0.391	0.732	0.543	0.88	0.99	0.725
TRPM4	L872V	VUS	0.033	0.63	0.099	-0.09	0.285	1.78	0.002	-4.56	0.809	1.022	2.468	0.259	0.8973	0.515	0.48	0.894	0.347	0.622	0.116	0.724	0.497	0.313	0.997	0.504
TRPM4	L895H	VUS	0	0.999	0	-6.35	0.973	2.175	0.001	-5.24	0.998	1.087	3.602	0.359	0.9468	0.727	0.822	0.916	1.123	0.993	0.738	0.871	0.921	1	0.983	0.649
TRPM4	L906P	VUS	0	1	0	-6.48	1	3.365	0	-1.17	1	0.435	4.263	0.313	0.6459	0.765	0.946	0.914	1.272	0.997	0.942	0.942	0.972	1	0.999	0.76
TRPM4	L91F	VUS	0.004	0.999	0.013	-2.3	0.977	2.42	0	0.06	0.984	-0.336	3.443	0.078	0.3585	0.46	0.297	0.828	0.961	0.96	0.655	0.865	0.701	0.977	0.999	0.538
TRPM4	L91P	VUS	0.001	1	0.002	-3.9	0.991	2.42	0	0.04	1	-0.194	4.365	0.278	0.3926	.	0.681	0.796	1.233	0.992	0.949	0.557	0.717	1	0.999	0.651
TRPM4	L93V	VUS	1	1	0.481	-0.01	0.996	1.17	0	4.85	0.851	-0.841	2.547	0.014	0.0094	0.382	0.142	0.403	0.35	0.303	0.568	0.824	0.161	0.94	0.984	0.542
TRPM4	L972Q	VUS	0	1	0.001	-5.22	0.991	3.365	0	-0.16	1	0.009	4.145	0.201	0.4543	0.586	0.598	0.888	1.006	0.992	0.843	0.965	0.957	1	0.996	0.708
TRPM4	M1042I	VUS	0.001	0.988	0.006	-3.13	0.76	1.74	0	1.06	1	-0.606	3.859	0.035	0.2308	0.428	0.398	0.851	0.961	0.983	0.732	0.901	0.849	1	0.998	0.603
TRPM4	M186V	VUS	0.274	0.032	0.282	0.23	0.017	0.4	0	4.27	0.698	-0.68	1.765	0.038	0.0069	0.659	0.115	0.255	0.326	0.257	0.414	0.822	0.143	0.966	0.992	0.465
TRPM4	M1T	VUS	0	0.213	0	-0.55	0.05	.	0.046	1.28	1	-1.013	2.402	0.624	0.1041	0.967	0.255	0.697	.	0.981	0.736	0.9	0.112	1	0.985	.
TRPM4	M1V	VUS	0	0.213	0	-0.72	0.067	.	0.046	1.37	1	-1.055	2.466	0.688	0.0946	0.975	0.255	0.848	.	0.986	0.809	0.9	0.138	1	0.975	.
TRPM4	M458I	VUS	0.071	0.006	0.137	-0.78	0.013	1.61	0.1	-1.32	1	-0.849	1.063	0.031	0.3259	.	0.154	0.671	0.315	0.003	0.232	0.728	0.17	0.001	0.77	0.311
TRPM4	M458T	VUS	0.237	0	0.488	0.88	0.001	0	0.1	-1.62	1	-0.849	-0.497	0.023	0.2334	0.382	0.125	0.485	0.328	0.06	0.092	0.084	0.1	0.003	0.211	0.307
TRPM4	M49L	VUS	1	0	0.194	0.09	0.001	0.07	0.035	0.39	1	-1.048	0.721	0.014	0.0511	0.399	0.052	0.344	0.269	0.044	0.155	0.689	0.086	1	0.65	0.28
TRPM4	M509T	VUS	0.222	0	0.107	0.64	0.001	0.94	0.004	0.04	1	-1.038	1.705	0.033	0.125	0.431	0.065	0.451	0.329	0.111	0.143	0.506	0.112	0.001	0.624	0.671
TRPM4	M514T	VUS	0.645	0	0.567	0.03	0.001	-0.62	0.899	0.05	1	-1.035	0.742	0.01	0.0793	0.453	0.05	0.274	0.328	0.011	0.145	0.555	0.122	0.001	0.189	0.56
TRPM4	M537I	VUS	0.463	0.001	0.492	-0.65	0.002	1.845	0.538	0.02	1	-0.985	-0.691	0.03	0.1503	.	0.081	0.371	0.316	0.051	0.118	0.566	0.102	0.531	0.661	0.297
TRPM4	M576T	VUS	0.534	0.001	0.497	-0.03	0.002	1.25	0.446	0.13	1	-1.019	1.409	0.018	0.1161	.	0.059	0.259	0.329	0.031	0.118	0.593	0.121	0	0.303	0.54
TRPM4	M576V	VUS	0.525	0	0.521	-0.59	0.001	1.08	0.446	0.23	1	-1.038	-0.653	0.009	0.0805	0.426	0.049	0.448	0.291	0.031	0.056	0.621	0.136	0.577	0.392	0.458
TRPM4	M599V	VUS	0.006	0.001	0.019	-2.03	0.002	2.795	0.669	0.12	0.991	-0.843	1.484	0.055	0.1803	.	0.148	0.674	0.317	0.062	0.36	0.768	0.431	0.006	0.841	0.715
TRPM4	M900I	VUS	0.367	0.996	0.005	-1.84	0.946	1.035	0	-0.57	1	-0.653	3.608	0.02	0.3155	0.512	0.222	0.791	1.04	0.695	0.32	0.728	0.503	1	0.996	0.538
TRPM4	M927K	VUS	0.001	0.849	0.002	-4.79	0.66	3.165	0	-0.65	1	-0.254	4.099	0.157	0.4009	0.593	0.65	0.922	1.169	0.992	0.858	0.897	0.961	1	0.984	0.495
TRPM4	M983V	VUS	0.382	0.493	0.157	0.13	0.066	1.495	0.009	-0.3	1	-0.863	2.246	0.034	0.132	0.383	0.11	0.757	0.299	0.298	0.261	0.768	0.416	0.988	0.706	0.393
TRPM4	N1017K	VUS	0.016	1	0.004	-3.49	0.996	2.825	0	-0.6	1	-0.043	3.623	0.167	0.4728	0.668	0.549	0.929	0.967	0.984	0.653	0.878	0.823	1	0.999	0.596
TRPM4	N1017S	VUS	0.016	1	0.007	-3.12	0.994	1.975	0	-0.61	1	-0.309	3.717	0.076	0.4125	0.547	0.534	0.937	0.787	0.424	0.484	0.925	0.823	1	0.999	0.5
TRPM4	N1131K	VUS	0.002	0.974	0.005	-4.35	0.476	2.495	0.004	0.63	0.746	-0.885	2.416	0.028	0.1081	0.359	0.042	0.744	0.822	0.907	0.533	0.783	0.662	1	0.991	0.585
TRPM4	N196K	VUS	0.098	0.028	0.137	-2.73	0.042	2.355	0	3.03	1	-0.995	0.449	0.023	0.0126	0.613	0.077	0.378	0.331	0.259	0.322	0.626	0.671	0.999	0.973	0.663
TRPM4	N247Y	VUS	0.049	0.925	0.018	-0.91	0.363	1.1	0.169	4.1	1	-0.805	2.541	0.015	0.0121	0.458	0.078	0.525	0.597	0.32	0.496	0.773	0.12	0.115	0.99	0.438
TRPM4	N404K	VUS	0.002	0.998	0.003	-5.08	0.929	3.195	0	0.48	0.991	-0.163	3.152	0.061	0.3527	0.734	0.426	0.906	0.964	0.98	0.866	0.855	0.844	0.19	0.998	0.856
TRPM4	N470S	VUS	0.937	0.02	0.802	0.19	0.002	1.075	0.977	1.3	1	-0.991	0.155	0.006	0.0502	0.318	0.01	0.378	0.23	0.02	0.256	0.598	0.112	0.002	0.284	0.312
TRPM4	N475S	VUS	1	0.001	0.657	-0.02	0.001	0.115	0.896	-1.65	1	-0.838	-0.261	0.022	0.2174	0.313	0.127	0.567	0.228	0.018	0.057	0.356	0.111	0.009	0.228	0.429
TRPM4	N584S	VUS	0.027	0.716	0.046	-0.93	0.165	1.74	0.16	-0.4	1	-0.829	1.569	0.056	0.2121	0.498	0.155	0.771	0.23	0.149	0.23	0.815	0.212	0.203	0.987	0.654
TRPM4	N913S	VUS	0.603	0.996	0.069	-1.37	0.946	1.09	0	-0.29	0.998	-0.725	3.168	0.025	0.2627	0.561	0.259	0.905	0.835	0.66	0.238	0.816	0.488	1	0.997	0.52
TRPM4	P1003S	VUS	0.865	0.085	0.848	-0.41	0.01	2.415	0.053	-0.32	1	-0.999	0.403	0.029	0.1333	0.408	0.075	0.691	0.409	0.128	0.147	0.801	0.507	0.147	0.188	0.32
TRPM4	P1073T	VUS	0	1	0	-6.96	0.999	3.32	0	1.02	1	-0.547	3.957	0.064	0.271	0.439	0.588	0.914	1.045	0.993	0.822	0.972	0.711	1	0.998	0.634
TRPM4	P1101T	VUS	0.498	0.255	0.054	-1.27	0.053	1.39	0.792	0.39	1	-1.036	0.427	0.02	0.0743	0.22	0.039	0.339	0.326	0.026	0.432	0.539	0.166	1	0.7	0.373
TRPM4	P115S	VUS	0	1	0	-6.73	0.999	3.345	0	2.35	1	-0.695	3.405	0.064	0.1575	0.653	0.439	0.723	0.992	0.988	0.797	0.936	0.835	1	0.999	0.628
TRPM4	P1201L	VUS	0.208	1	0.087	-2.52	0.996	2.34	1	0.41	0.995	-0.892	3.127	0.026	0.2295	0.198	0.179	0.744	0.755	0.89	0.372	0.521	0.162	1	0.998	0.583
TRPM4	P1206L	VUS	0.011	0.991	0.004	-3.21	0.781	2.57	1	0.32	1	-0.763	2.878	0.029	0.2261	0.322	0.153	0.652	0.755	0.956	0.421	0.517	0.244	1	0.998	0.535
TRPM4	P1210R	VUS	0.027	0.435	0.062	-1.27	0.12	0.895	.	0.45	1	-1.056	1.547	0.034	0.0824	0.23	0.034	0.501	0.847	0.239	0.176	0.43	0.106	1	0.992	0.391
TRPM4	P217L	VUS	0.058	0.287	0.066	-1.77	0.014	2.68	0.064	0.23	1	-1.05	0.542	0.072	0.043	0.565	0.083	0.633	0.293	0.094	0.245	0.702	0.271	0.727	0.836	0.345
TRPM4	P224L	VUS	0.105	0.932	0.011	-1.91	0.445	2.045	0.068	4.11	0.683	-0.964	1.976	0.015	0.0147	.	0.091	0.366	0.317	0.322	0.528	0.866	0.113	0.686	0.998	0.472
TRPM4	P321L	VUS	0.35	0.002	0.107	-1.01	0.004	1.1	0.057	0.18	1	-0.998	1.365	0.016	0.1231	0.294	0.036	0.322	0.292	0.06	0.322	0.739	0.149	0.003	0.733	0.479
TRPM4	P489L	VUS	0.854	0	0.671	-0.46	0.001	1.29	0.068	1.77	1	-1.041	-0.523	0.01	0.0589	0.345	0.014	0.214	0.292	0.015	0.184	0.531	0.099	0.001	0.499	0.393
TRPM4	P4R	VUS	0.08	0.181	0.017	-0.08	0.033	1.1	0.214	-1.82	1	-0.751	2.561	0.126	0.3868	0.315	0.118	0.584	0.373	0.165	0.133	0.722	0.108	1	0.98	0.459
TRPM4	P4S	VUS	0.135	0.001	0.202	0.5	0.001	0.295	0.214	-1.78	1	-0.764	0.305	0.09	0.2719	0.196	0.189	0.462	0.291	0.458	0.079	0.614	0.093	1	0.89	0.394
TRPM4	P517L	VUS	0.182	0.958	0.206	-5.41	0.234	2	0.412	-0.1	0.623	-0.653	1.623	0.132	0.4124	0.409	0.269	0.728	0.447	0.673	0.586	0.846	0.618	0.55	0.989	0.652
TRPM4	P520R	VUS	0.128	0.003	0.672	-2.78	0.002	1.295	0.041	0.06	1	-1.047	0.18	0.015	0.1134	0.38	0.086	0.416	0.303	0.057	0.134	0.558	0.193	0.317	0.471	0.405
TRPM4	P547S	VUS	0.723	0	0.726	0.21	0	0.345	.	0.06	1	-1.016	-0.354	0.022	0.0858	0.232	0.016	0.225	0.289	0.024	0.078	0.306	0.089	0.001	0.329	0.321
TRPM4	P558A	VUS	0	0.995	0.036	-5.24	0.827	3.665	0	-1.19	0.972	0.073	2.363	0.124	0.5137	0.604	0.355	0.799	0.79	0.784	0.448	0.807	0.733	0.025	0.915	0.439
TRPM4	P558S	VUS	0	0.898	0.084	-5.19	0.305	2.975	0	-1.2	0.982	-0.242	1.904	0.131	0.3922	0.67	0.301	0.77	0.477	0.986	0.36	0.701	0.751	0.025	0.985	0.442
TRPM4	P647L	VUS	0.212	0.975	0.112	-2.74	0.425	2.82	0.007	-0.31	0.789	-0.586	1.245	0.039	0.244	0.507	0.274	0.778	0.314	0.954	0.322	0.758	0.597	0.024	0.997	0.64
TRPM4	P700S	VUS	0.125	0.989	0.013	-4.67	0.808	3.155	0	-2.77	0.997	0.778	3.34	0.133	0.8148	0.633	0.631	0.958	0.932	0.997	0.497	0.913	0.825	0.993	0.998	0.574
TRPM4	P700T	Benign	0.093	0.989	0.007	-4.68	0.891	3.155	0	-2.78	0.997	0.77	3.281	0.112	0.811	0.651	0.667	0.963	1.013	0.642	0.634	0.908	0.849	0.993	0.997	0.607
TRPM4	P735A	VUS	0.593	0.435	0.752	-1.54	0.117	1.05	0.499	-1.57	1	-0.422	1.254	0.174	0.5463	0.211	0.219	0.859	0.326	0.144	0.342	0.784	0.122	0.035	0.414	0.499
TRPM4	P741R	VUS	0.083	0.021	0.471	-0.83	0.007	2.045	0.827	-1.54	1	-0.861	0.26	0.063	0.2047	0.174	0.166	0.476	0.304	0.12	0.117	0.477	0.126	0.004	0.361	0.391
TRPM4	P750R	VUS	0.499	0	0.678	-0.5	0	0.695	0.556	-0.13	1	-1.009	-0.084	0.02	0.0649	0.275	0.076	0.56	0.302	0.023	0.054	0.329	0.107	0.528	0.427	0.442
TRPM4	P756Q	VUS	0.642	0.027	0.478	0.24	0.014	1.27	.	0.07	1	-1.027	0.2	0.047	0.0855	0.203	0.021	0.372	0.266	0.013	0.117	0.399	0.094	0.005	0.52	0.514
TRPM4	P779T	VUS	0	1	0.004	-6.92	0.999	3.405	0	-1.33	1	0.452	3.149	0.559	0.6535	0.782	0.8	0.929	1.042	0.726	0.67	0.911	0.886	1	0.998	0.797
TRPM4	P807L	VUS	0.002	1	0.019	-7.71	0.978	2.62	0.104	-0.64	1	-0.158	2.656	0.203	0.4421	.	0.255	0.712	0.328	0.665	0.427	0.71	0.884	0.901	0.998	0.655
TRPM4	P807Q	VUS	0.002	1	0.004	-6.17	0.994	3.17	0.104	-0.66	0.829	0.104	2.57	0.173	0.4765	0.361	0.263	0.674	0.888	0.86	0.245	0.791	0.922	0.901	0.987	0.617
TRPM4	P809L	VUS	0.009	0.034	0.004	-4.86	0.007	2.73	0.281	-0.64	1	-0.77	0.797	0.109	0.3153	0.409	0.109	0.496	0.308	0.319	0.109	0.654	0.887	0.367	0.912	0.491
TRPM4	P809S	VUS	0.048	0	0.012	-2.82	0.001	1.69	0.281	-0.61	1	-0.891	-0.89	0.112	0.2413	.	0.174	0.355	0.314	0.076	0.082	0.577	0.875	0.979	0.92	0.468
TRPM4	P810S	VUS	0.115	0.999	0.096	-2.34	0.928	0.755	0	-0.61	0.904	-0.35	2.269	0.243	0.3895	0.34	0.206	0.608	0.957	0.771	0.38	0.687	0.719	0.312	0.994	0.595
TRPM4	P845A	VUS	0.217	0.149	0.317	-1.04	0.067	1.655	.	0.3	1	-1.004	0.422	0.041	0.1161	0.197	0.05	0.455	0.287	0.039	0.272	0.597	0.468	0.032	0.772	0.49
TRPM4	P885L	VUS	0.004	0.728	0.01	-5.89	0.104	2.455	0.172	-0.64	1	-0.827	1.5	0.06	0.1932	.	0.132	0.724	0.479	0.504	0.241	0.545	0.859	1	0.993	0.423
TRPM4	P960L	VUS	0.087	0.002	0.069	-3.11	0.003	2.56	0.974	-0.32	1	-0.897	1.32	0.043	0.1824	0.441	0.13	0.688	0.294	0.236	0.256	0.502	0.663	0.808	0.946	0.475
TRPM4	P970S	VUS	0.426	1	0	-3.84	0.999	2.23	0	-0.54	1	-0.145	3.447	0.117	0.4916	0.556	0.589	0.931	0.963	0.983	0.757	0.876	0.894	1	0.999	0.581
TRPM4	P997H	VUS	0.049	0.511	0.082	-2.28	0.145	1.79	0.287	-0.62	1	-0.951	0.116	0.029	0.1653	0.237	0.068	0.447	0.383	0.036	0.1	0.477	0.654	0.073	0.977	0.264
TRPM4	Q1100K	VUS	1	0	1	0.47	0	0.17	0	0.46	1	-0.986	-1.028	0.007	0.0535	0.302	0.057	0.325	0.36	0.051	0.091	0.27	0.098	1	0.58	0.331
TRPM4	Q131H	LP/P	0.002	0.993	0.005	-2.13	0.79	1.605	0.001	4.01	0.838	-1.041	3.073	0.015	0.0196	0.375	0.169	0.723	0.889	0.247	0.267	0.63	0.365	1	0.996	0.626
TRPM4	Q259R	VUS	0.247	0.004	0.598	-1.14	0.003	-0.02	0.05	0.22	1	-1.063	1.508	0.02	0.0508	0.355	0.019	0.698	0.309	0.065	0.23	0.773	0.119	0.159	0.933	0.337
TRPM4	Q260R	VUS	0	1	0	-3.25	0.964	2.44	0.009	4.02	0.571	-0.192	3.727	0.187	0.4166	0.325	0.336	0.939	1.015	0.97	0.628	0.771	0.38	0.994	0.99	0.579
TRPM4	Q295H	VUS	0.03	0.931	0.005	-1.38	0.439	1.52	0.007	1.28	0.848	-0.999	2.467	0.02	0.1282	0.522	0.122	0.387	0.708	0.505	0.369	0.821	0.183	0.028	0.984	0.464
TRPM4	Q479K	VUS	0.517	0.577	0.713	0.53	0.13	0.795	.	1.73	0.593	-1.115	1.635	0.018	0.0385	0.524	0.12	0.665	0.367	0.396	0.398	0.797	0.117	0.991	0.907	0.486
TRPM4	Q669R	VUS	0.003	0.076	0.105	-0.91	0.023	2.815	0.003	-1.58	0.672	0.424	3.165	0.066	0.554	0.782	0.617	0.887	0.357	0.9	0.628	0.831	0.386	0.998	0.994	0.666
TRPM4	Q673E	VUS	0	0.999	0.006	-2.61	0.92	3.42	0	-0.8	0.995	0.321	3.687	0.046	0.586	0.692	0.658	0.941	1	0.987	0.806	0.891	0.867	1	0.994	0.68
TRPM4	Q854E	VUS	0.008	0.722	0.042	-0.73	0.253	1.445	0.073	-0.38	1	-0.947	1.802	0.028	0.1429	0.355	0.039	0.762	0.344	0.07	0.099	0.728	0.464	0.036	0.988	0.421
TRPM4	Q8L	VUS	0.265	0.236	0	-1.35	0.064	2.22	0.001	-1.31	1	-0.746	3.499	0.17	0.2736	0.359	0.148	0.845	0.962	0.953	0.308	0.724	0.168	1	0.993	0.552
TRPM4	R1062G	VUS	0	1	0.003	-6.06	0.999	3.68	0	-0.27	1	0.404	4.447	0.221	0.6036	.	0.715	0.925	1.125	0.997	0.914	0.968	0.884	1	0.999	0.649
TRPM4	R1062S	VUS	0	1	0.002	-5.22	0.999	3.68	0	-0.26	1	0.404	4.259	0.191	0.6036	0.565	0.664	0.954	1.049	0.999	0.897	0.967	0.88	1	0.998	0.661
TRPM4	R1064G	VUS	0.066	0.002	0.294	-0.47	0.003	0.875	0	0.97	0.994	-1.033	2.748	0.02	0.0781	0.489	0.066	0.575	0.368	0.751	0.234	0.737	0.129	1	0.99	0.253
TRPM4	R1064H	VUS	0.28	0.626	0.171	0.6	0.092	0.67	0	0.95	0.95	-1.04	3.005	0.009	0.0602	0.48	0.085	0.838	0.354	0.779	0.181	0.777	0.121	1	0.998	0.268
TRPM4	R1067L	VUS	0.749	0.016	0.27	-0.49	0.011	1.37	0	1.11	0.834	-1.037	2.681	0.011	0.0484	0.5	0.156	0.685	0.369	0.328	0.506	0.874	0.128	1	0.995	0.423
TRPM4	R1072Q	VUS	0.002	1	0.005	-3.48	0.998	2.955	0	-0.26	1	0.097	4.725	0.101	0.5208	0.386	0.546	0.935	1.06	0.993	0.764	0.971	0.714	1	0.999	0.521
TRPM4	R1072W	VUS	0	1	0.001	-6.88	0.999	3.505	0	-0.3	1	0.128	3.079	0.267	0.5139	0.491	0.611	0.906	1.007	0.93	0.843	0.979	0.871	1	0.999	0.657
TRPM4	R1086G	VUS	0.145	0.834	0.307	-2.09	0.34	1.545	0	1.57	0.561	-1.051	1.937	0.015	0.067	.	0.15	0.683	0.399	0.357	0.477	0.459	0.244	1	0.996	0.374
TRPM4	R108H	VUS	0.136	0.025	0.168	-0.89	0.003	1.655	0.107	0.39	1	-1.017	1.398	0.014	0.0978	.	0.037	0.73	0.353	0.066	0.267	0.726	0.166	0.977	0.999	0.395
TRPM4	R108L	VUS	0.179	0.259	0.346	-2.51	0.057	2.005	0.107	0.41	1	-0.975	1.306	0.018	0.1239	0.658	0.083	0.687	0.415	0.235	0.5	0.785	0.618	0.977	0.986	0.406
TRPM4	R1138G	VUS	0.152	0.979	0.009	-3.26	0.702	2.34	0	0.62	1	-0.939	2.659	0.027	0.1385	0.454	0.063	0.55	0.973	0.872	0.749	0.858	0.504	1	0.991	0.472
TRPM4	R113H	VUS	0.042	0.999	0.056	-0.81	0.814	1.845	0.011	0.46	0.991	-0.784	2.418	0.023	0.187	.	0.086	0.495	0.362	0.071	0.273	0.827	0.192	0.98	0.999	0.439
TRPM4	R1141Q	VUS	0.047	1	0.083	-1.83	0.9	2.545	0.002	0.63	0.992	-0.779	4.331	0.031	0.2075	0.337	0.137	0.86	1.025	0.855	0.371	0.907	0.196	1	0.999	0.43
TRPM4	R1141W	VUS	0.058	1	0.131	-4.79	0.995	1.995	0.002	0.57	0.994	-0.576	3.791	0.021	0.2595	0.432	0.197	0.843	0.463	0.986	0.372	0.904	0.68	1	0.999	0.544
TRPM4	R1147C	VUS	0.006	1	0.005	-4.7	0.991	2.57	0	-0.02	1	-0.013	4.173	0.103	0.436	0.452	0.385	0.802	0.397	0.945	0.38	0.914	0.785	1	0.999	0.616
TRPM4	R1150H	VUS	0.075	1	0.015	-2.07	0.974	2.455	0.001	0.3	0.996	-0.51	4.65	0.058	0.3295	0.325	0.236	0.923	1.034	0.981	0.617	0.817	0.228	1	0.999	0.538
TRPM4	R1150L	VUS	0.069	1	0.02	-3.61	0.956	2.105	0.001	0.32	0.962	-0.445	4.585	0.056	0.3539	0.4	0.32	0.916	0.89	0.955	0.784	0.866	0.526	1	0.997	0.547
TRPM4	R1166G	VUS	0.264	1	0.003	-1.66	0.94	2.57	0.004	0.33	0.864	-0.814	3.555	0.057	0.1844	0.435	0.192	0.719	1.092	0.871	0.671	0.814	0.157	1	0.998	0.398
TRPM4	R1166S	VUS	0.066	0.999	0.004	-2.06	0.94	2.57	0.004	0.4	0.875	-0.814	3.461	0.034	0.1685	0.382	0.141	0.633	1.02	0.858	0.687	0.807	0.178	1	0.997	0.403
TRPM4	R1171H	VUS	0.001	1	0.003	-3.85	0.998	2.645	0	0.21	0.972	-0.596	4.181	0.103	0.2488	0.486	0.244	0.7	0.949	0.979	0.359	0.831	0.619	1	1	0.458
TRPM4	R1171L	VUS	0.001	1	0.004	-5.31	0.998	2.645	0	0.27	0.989	-0.618	4.199	0.098	0.2488	0.483	0.157	0.77	1.097	0.925	0.691	0.88	0.648	1	0.998	0.468
TRPM4	R1177G	VUS	0.093	0.208	0.116	-1.57	0.066	1.79	0.747	0.3	0.96	-0.952	3.351	0.028	0.09	0.391	0.029	0.627	0.428	0.13	0.243	0.555	0.174	1	0.99	0.289
TRPM4	R1177Q	VUS	0.223	0.019	0.243	0.05	0.002	0.69	0.747	0.35	1	-1.037	1.703	0.017	0.0593	0.34	0.044	0.334	0.33	0.088	0.183	0.701	0.107	1	0.982	0.28
TRPM4	R1184C	VUS	0.051	0.991	0.052	-2.66	0.446	1.95	0.09	0.31	1	-0.842	3.332	0.023	0.1904	0.472	0.22	0.731	0.8	0.931	0.613	0.876	0.223	1	0.998	0.555
TRPM4	R1195P	VUS	0.113	0.697	0.017	-2.02	0.084	1.67	0.002	0.31	0.979	-1.02	3.182	0.032	0.0585	0.353	0.032	0.792	0.841	0.843	0.456	0.789	0.214	1	0.991	0.467
TRPM4	R139C	VUS	0	1	0	-6.33	0.999	2.965	0	3.72	1	-1.215	3.798	0.035	0.0442	0.59	0.262	0.643	1.155	0.956	0.743	0.94	0.71	0.996	0.999	0.819
TRPM4	R139H	VUS	0.001	1	0.002	-3.62	0.998	2.07	0	4	1	-1.175	4.051	0.024	0.0428	.	0.267	0.866	1.095	0.713	0.608	0.92	0.667	1	1	0.775
TRPM4	R140C	VUS	0.001	1	0.001	-5.23	0.854	2.685	0.007	2.79	1	-1.124	3.456	0.017	0.0554	0.552	0.063	0.533	1.068	0.976	0.512	0.955	0.83	0.971	0.999	0.714
TRPM4	R140H	VUS	0.005	0.998	0.01	-3.01	0.813	2.685	0.007	2.81	1	-1.18	3.45	0.01	0.0491	0.501	0.113	0.801	0.444	0.989	0.381	0.939	0.635	1	0.999	0.654
TRPM4	R144Q	VUS	0.004	0.984	0.016	-1.29	0.567	1.59	0	4.04	0.514	-1.066	3.854	0.041	0.0158	0.727	0.144	0.755	0.812	0.749	0.468	0.936	0.236	1	0.999	0.688
TRPM4	R144W	VUS	0	1	0.001	-4.59	0.952	1.935	0	3.98	0.835	-1.133	4.054	0.064	0.0293	.	0.255	0.763	0.982	0.991	0.576	0.953	0.796	0.998	0.999	0.788
TRPM4	R164Q	VUS	0.006	0.968	0.008	-2.46	0.267	1.86	0.003	4.04	0.592	-0.977	2.589	0.016	0.0131	0.553	0.095	0.685	0.593	0.424	0.721	0.836	0.351	0.897	0.999	0.476
TRPM4	R164W	VUS	0	1	0.001	-5.87	0.99	2.555	0.003	3.98	0.785	-1.181	3.409	0.03	0.0409	0.589	0.254	0.88	0.439	0.927	0.868	0.926	0.853	0.969	0.999	0.61
TRPM4	R171Q	VUS	0.003	1	0.007	-3.02	0.915	2.415	0	3.62	0.971	-1.198	3.43	0.035	0.0383	0.406	0.167	0.776	0.882	0.948	0.603	0.952	0.661	1	0.999	0.513
TRPM4	R195Q	VUS	0.444	0.025	0.592	0.07	0.002	1.24	0.218	4.08	1	-0.843	1.105	0.03	0.0062	0.719	0.056	0.217	0.328	0.041	0.221	0.556	0.13	0.166	0.947	0.28
TRPM4	R197K	VUS	0.029	1	0.046	-2.25	0.994	1.65	0	2.91	0.946	-1.164	3.145	0.021	0.0686	0.619	0.147	0.802	0.636	0.748	0.537	0.68	0.647	1	0.996	0.532
TRPM4	R212Q	VUS	0.525	0.017	0.61	0.26	0.004	-0.38	0.616	0.23	1	-1.052	-0.424	0.032	0.03	.	0.034	0.348	0.329	0.049	0.098	0.189	0.087	1	0.903	0.291
TRPM4	R212W	VUS	0.186	0.958	0.185	-0.87	0.34	1.5	0.616	0.16	0.932	-0.986	1.06	0.079	0.0837	0.477	0.131	0.59	0.573	0.119	0.318	0.445	0.165	0.22	0.962	0.354
TRPM4	R214C	VUS	0.024	0.999	0	-1.86	0.732	0.895	0.243	4.06	0.953	-1.122	2.788	0.025	0.0327	.	0.184	0.525	0.796	0.599	0.477	0.78	0.194	1	0.999	0.307
TRPM4	R214L	VUS	0.16	0.826	0	-1.08	0.412	-0.735	0.243	4.08	1	-0.852	0.296	0.027	0.0191	0.54	0.167	0.464	0.444	0.123	0.293	0.705	0.106	0.119	0.965	0.29
TRPM4	R248H	VUS	0.083	0.03	0.042	-1.31	0.005	0.44	0.022	4.05	1	-1.054	1.878	0.017	0.0791	0.535	0.026	0.626	0.355	0.06	0.438	0.394	0.114	0.183	0.996	0.397
TRPM4	R250H	VUS	0.001	1	0	-4.13	0.987	3.18	0	2.81	0.999	0.216	3.65	0.154	0.5339	0.811	0.678	0.956	1.089	0.923	0.768	0.891	0.562	1	0.999	0.502
TRPM4	R252C	VUS	0.042	0.107	0.005	-3.56	0.018	1.825	0.654	0.14	0.988	-0.802	2.082	0.158	0.1566	0.467	0.16	0.736	0.96	0.364	0.407	0.881	0.358	0.099	0.998	0.286
TRPM4	R287L	VUS	0.033	0.027	0.028	-3.98	0.027	2.215	0.016	0.44	0.933	-0.877	1.706	0.046	0.1393	0.653	0.224	0.645	0.4	0.664	0.651	0.839	0.613	0.007	0.982	0.315
TRPM4	R332Q	VUS	0.225	0.041	0.359	0.26	0.002	0.175	0.599	1.47	1	-1.039	-0.619	0.014	0.0938	0.463	0.01	0.337	0.329	0.017	0.12	0.715	0.118	0.047	0.804	0.305
TRPM4	R336G	VUS	0.316	0	0.122	-2.1	0.002	1.5	0.275	1.28	1	-1.05	0.603	0.012	0.0463	0.469	0.112	0.335	0.365	0.078	0.328	0.831	0.252	0.003	0.852	0.487
TRPM4	R337C	VUS	0.005	0.998	0.013	-3.26	0.644	2.25	0.092	1.27	1	-0.198	3.617	0.141	0.3771	.	0.257	0.755	0.957	0.205	0.617	0.834	0.742	0.996	0.999	0.669
TRPM4	R337H	VUS	0.127	0.156	0.174	-0.71	0.012	1.355	0.092	1.29	0.859	-0.933	2.12	0.017	0.1288	.	0.056	0.838	0.857	0.318	0.325	0.786	0.168	0.503	0.998	0.615
TRPM4	R337L	VUS	0.027	0.357	0.075	-2.7	0.101	1.7	0.092	1.29	0.941	-0.718	2.143	0.03	0.2854	0.403	0.138	0.758	0.499	0.855	0.465	0.848	0.632	0.503	0.997	0.622
TRPM4	R357Q	VUS	0.136	0.924	0.381	-1.31	0.16	2.22	0.335	1.29	0.547	-1.098	2.7	0.008	0.0555	.	0.047	0.813	0.342	0.067	0.258	0.804	0.167	0	0.999	0.477
TRPM4	R357W	VUS	0.006	0.998	0.036	-4.32	0.644	2.22	0.335	1.27	0.931	-0.764	3.465	0.05	0.2071	0.58	0.246	0.923	0.811	0.534	0.521	0.916	0.72	0.938	0.999	0.624
TRPM4	R398C	VUS	0	1	0.001	-5.36	0.88	1.3	0.01	1.21	0.992	-0.781	4.321	0.121	0.18	0.553	0.273	0.766	1.097	0.992	0.62	0.935	0.72	0.02	0.999	0.768
TRPM4	R405P	VUS	0.001	0.999	0	-6.36	0.974	3.315	0	-0.49	0.999	0.416	4.358	0.173	0.5903	0.786	0.907	0.968	1.182	0.995	0.903	0.909	0.883	0.999	0.998	0.833
TRPM4	R415P	VUS	0.058	0.992	0.07	-2.31	0.798	1.245	0	-1.68	0.738	0.164	4.132	0.127	0.6243	0.502	0.72	0.93	1.051	0.906	0.75	0.887	0.288	0.005	0.997	0.576
TRPM4	R415Q	VUS	0.108	0.987	0.185	-0.73	0.578	0.55	0	-1.54	1	-0.148	3.524	0.101	0.4971	.	0.452	0.897	0.791	0.26	0.349	0.888	0.164	0.005	0.999	0.482
TRPM4	R415W	VUS	0.01	1	0.013	-3.54	0.937	1.245	0	-1.69	0.558	0.419	4.286	0.246	0.6745	.	0.617	0.923	0.964	0.993	0.523	0.948	0.744	0.049	0.999	0.628
TRPM4	R41W	VUS	0.027	0.263	0.015	-4.01	0.031	2.61	0	-0.11	0.999	-0.601	2.209	0.048	0.3387	0.516	0.228	0.861	0.313	0.962	0.424	0.813	0.33	1	0.998	0.522
TRPM4	R421W	VUS	0	1	0.001	-5.16	0.937	2.825	0.007	1.22	1	-0.786	6.43	0.081	0.1798	0.469	0.234	0.899	0.964	0.683	0.559	0.954	0.765	0.002	0.999	0.644
TRPM4	R437W	VUS	0	1	0.001	-5.19	0.977	3.435	0.004	1.26	0.726	-0.555	3.771	0.291	0.2341	0.756	0.215	0.905	0.978	0.954	0.617	0.948	0.857	0	0.999	0.531
TRPM4	R442C	VUS	0	1	0	-6.15	0.998	3.365	0	0.65	1	-0.391	4.142	0.202	0.2976	.	0.385	0.804	1.156	0.808	0.648	0.984	0.816	0.997	0.999	0.619
TRPM4	R442H	VUS	0.002	1	0.002	-3.8	0.991	3.365	0	0.67	1	-0.391	4.147	0.151	0.2976	.	0.258	0.906	1.1	0.917	0.57	0.978	0.703	0.997	1	0.554
TRPM4	R459C	VUS	0.002	1	0	-5.15	0.977	3.655	0	0.78	1	-0.121	3.628	0.275	0.3597	0.535	0.397	0.88	1.142	0.97	0.816	0.989	0.823	0.435	0.999	0.618
TRPM4	R459L	VUS	0.014	0.999	0.002	-4.48	0.904	3.655	0	0.8	0.986	-0.226	3.704	0.175	0.327	0.515	0.32	0.864	0.826	0.989	0.814	0.977	0.702	0.485	0.998	0.578
TRPM4	R474H	VUS	0.915	0.009	0.642	1.41	0.001	0.405	0.137	-1.63	1	-0.891	-0.18	0.04	0.2127	0.513	0.143	0.557	0.352	0.02	0.17	0.641	0.125	0.001	0.601	0.361
TRPM4	R499Q	VUS	0.543	0.025	0.501	0.37	0.002	1.53	1	-0.02	1	-1.038	0.14	0.044	0.0701	0.341	0.012	0.323	0.33	0.044	0.158	0.682	0.125	0.013	0.86	0.388
TRPM4	R499W	VUS	0.005	0.994	0.011	-2.6	0.431	2.565	1	-0.09	1	-0.758	2.373	0.179	0.3321	.	0.152	0.79	0.66	0.287	0.418	0.851	0.487	0.032	0.998	0.452
TRPM4	R518K	VUS	1	0.001	0.078	-0.05	0.002	1.095	0.295	0.01	1	-1.032	0.928	0.02	0.1734	0.426	0.045	0.38	0.29	0.028	0.16	0.513	0.131	0.002	0.543	0.525
TRPM4	R597W	VUS	0.001	1	0.012	-5.34	0.976	2.94	0	-0.62	0.999	-0.405	3.23	0.21	0.487	0.618	0.457	0.939	0.995	0.992	0.618	0.921	0.698	0.202	0.999	0.885
TRPM4	R601L	VUS	0.021	0.946	0.014	-4.31	0.563	2.945	0.001	-0.33	0.594	-0.451	3.26	0.115	0.3499	0.485	0.262	0.828	0.677	0.975	0.527	0.857	0.642	0.464	0.998	0.732
TRPM4	R611Q	VUS	0.384	0.986	0.438	0.04	0.462	2.14	0.007	-1.13	1	-0.722	2.795	0.055	0.2995	0.371	0.168	0.798	0.644	0.836	0.368	0.879	0.13	0.084	0.993	0.603
TRPM4	R612K	VUS	0.026	0.836	0.612	-0.6	0.346	1.745	0.448	-1.13	0.998	-0.504	3.24	0.036	0.4249	0.509	0.416	0.918	0.505	0.791	0.413	0.75	0.182	0.986	0.992	0.748
TRPM4	R632C	VUS	0.003	0.996	0.048	-4.4	0.65	2.72	0.129	-0.64	0.94	-0.404	3.281	0.072	0.3418	.	0.332	0.688	0.893	0.94	0.382	0.899	0.657	0.008	0.999	0.361
TRPM4	R632G	VUS	0.094	0.591	0.146	-3.56	0.253	2.17	0.129	-0.61	1	-0.759	1.844	0.053	0.2336	0.438	0.237	0.666	0.368	0.633	0.354	0.605	0.578	0.008	0.978	0.339
TRPM4	R632H	VUS	0.218	0.01	0.434	-1.92	0.005	0.925	0.129	-0.56	1	-0.974	0.498	0.015	0.1675	0.414	0.077	0.496	0.354	0.024	0.144	0.635	0.226	0.001	0.944	0.341
TRPM4	R640C	VUS	0.01	0.999	0.036	-3.09	0.76	2.36	0.011	-0.43	1	-0.766	2.109	0.098	0.2753	0.45	0.052	0.661	0.893	0.875	0.148	0.37	0.646	0.001	0.994	0.417
TRPM4	R644H	VUS	0	0.954	0.002	-3.84	0.426	1.965	0.001	-2.2	0.816	0.037	2.784	0.036	0.5531	0.522	0.308	0.9	0.619	0.984	0.42	0.82	0.668	0.734	0.999	0.567
TRPM4	R645C	VUS	0.008	1	0.001	-3.57	0.899	2.79	0.01	-2.11	0.956	0.653	3.235	0.183	0.7462	0.511	0.536	0.911	1.097	0.976	0.386	0.852	0.683	0.677	0.999	0.675
TRPM4	R645H	VUS	0.07	0.999	0.005	-2.5	0.899	1.895	0.01	-2.08	0.853	0.293	2.861	0.033	0.7378	0.474	0.365	0.937	0.42	0.905	0.186	0.826	0.338	0.08	1	0.614
TRPM4	R664H	VUS	0.026	1	0.004	-2.79	0.973	2.99	0.067	-0.46	0.867	0.115	3.436	0.089	0.4525	.	0.353	0.923	1.053	0.881	0.392	0.935	0.78	0.913	1	0.712
TRPM4	R664L	VUS	0.029	0.904	0.005	-2.91	0.301	2.445	0.067	-0.45	0.95	-0.062	2.828	0.079	0.4214	0.458	0.418	0.85	0.451	0.959	0.562	0.916	0.623	0.913	0.998	0.719
TRPM4	R706C	VUS	0.004	0.958	0.007	-2.49	0.431	0.895	0.875	-0.6	0.835	-0.81	1.647	0.11	0.1832	.	0.321	0.423	0.644	0.128	0.353	0.773	0.322	0.063	0.989	0.36
TRPM4	R706H	VUS	0.017	0.787	0.029	0.32	0.155	0.895	0.875	-0.58	0.986	-0.948	2.218	0.064	0.1753	.	0.135	0.715	0.352	0.091	0.14	0.32	0.136	0.038	0.987	0.331
TRPM4	R719W	VUS	0.007	0.985	0.108	-2.33	0.332	0.695	0.383	-1.69	1	-0.761	1.523	0.065	0.2613	.	0.164	0.765	0.573	0.15	0.192	0.679	0.229	0.004	0.997	0.274
TRPM4	R755C	VUS	0.052	0.875	0.046	-1.14	0.183	1.43	.	-0.07	1	-1.006	1.646	0.101	0.0975	0.493	0.049	0.368	0.388	0.059	0.113	0.579	0.211	0.005	0.972	0.453
TRPM4	R762P	VUS	0.358	0.853	0.195	-0.49	0.073	0.69	.	-1.65	1	-0.687	0.434	0.105	0.3738	0.615	0.26	0.752	0.41	0.133	0.108	0.339	0.106	0.029	0.559	0.484
TRPM4	R766C	VUS	0.048	0.983	0.028	-0.72	0.353	1.845	.	-1.75	1	-0.743	1.272	0.019	0.263	0.621	0.167	0.56	0.8	0.161	0.161	0.469	0.154	0.018	0.96	0.501
TRPM4	R767Q	VUS	0.367	0.868	0.433	-0.39	0.13	1.175	.	0	1	-0.964	0.072	0.006	0.0615	0.481	0.031	0.463	0.328	0.025	0.077	0.349	0.147	0.392	0.926	0.467
TRPM4	R770L	VUS	0.218	0.319	0.247	-1.1	0.042	1.285	.	-1.79	1	-0.84	0.563	0.074	0.2971	0.568	0.165	0.576	0.394	0.033	0.399	0.365	0.157	0.004	0.686	0.534
TRPM4	R771C	VUS	0	0.963	0.001	-4.15	0.252	2.425	.	-0.73	0.999	0.099	2.781	0.326	0.4984	0.73	0.555	0.867	0.425	0.986	0.294	0.717	0.709	0.191	0.998	0.682
TRPM4	R830L	VUS	0.001	1	0.004	-5.95	0.992	3.32	0	-0.54	1	0.353	4.319	0.353	0.582	0.501	0.748	0.955	1.095	0.996	0.627	0.809	0.964	1	0.999	0.837
TRPM4	R855C	VUS	0.004	1	0.003	-3.89	0.91	2.365	0	-0.28	1	-0.661	2.56	0.125	0.374	0.547	0.306	0.878	1.097	0.976	0.526	0.858	0.919	0.094	0.999	0.604
TRPM4	R855L	VUS	0.041	0.855	0.031	-2.95	0.49	1.82	0	-0.23	0.98	-0.77	2.616	0.124	0.2534	0.526	0.308	0.846	0.801	0.949	0.506	0.777	0.799	0.745	0.995	0.57
TRPM4	R85H	VUS	0.005	1	0	-2.56	0.981	0.67	0.005	-0.05	0.903	-1.002	3.053	0.066	0.1213	0.358	0.124	0.758	0.37	0.364	0.314	0.784	0.111	1	0.998	0.35
TRPM4	R892H	VUS	0.024	0.731	0	-4.4	0.277	2.71	0	-0.63	1	0.193	2.582	0.076	0.533	0.705	0.745	0.949	0.637	0.992	0.346	0.828	0.944	1	0.999	0.571
TRPM4	R905Q	VUS	0	1	0	-3.7	1	3.48	0	-6.27	1	1.01	4.528	0.438	0.9866	0.879	0.944	0.984	1.061	0.998	0.837	0.977	0.93	1	1	0.65
TRPM4	R905W	VUS	0	1	0	-7.41	1	3.48	0	-6.3	1	1.092	3.77	0.51	0.9842	0.826	0.84	0.984	1.007	0.997	0.826	0.983	0.976	1	0.999	0.757
TRPM4	R953K	VUS	0.746	0.917	0.236	-1.07	0.58	2.62	0.019	-0.28	1	-0.813	3.226	0.057	0.2583	0.464	0.123	0.554	0.867	0.341	0.427	0.751	0.64	0.817	0.99	0.57
TRPM4	R955W	VUS	0.016	0.976	0.146	-2.73	0.34	1.735	0.773	-0.44	0.991	-0.864	1.099	0.104	0.2166	.	0.188	0.641	0.573	0.901	0.362	0.854	0.857	0.836	0.998	0.325
TRPM4	R964H	VUS	0	1	0	-4.24	0.999	3.295	0	-0.72	1	0.411	4.404	0.272	0.6021	.	0.776	0.926	1.102	0.994	0.705	0.876	0.948	1	1	0.693
TRPM4	R964S	VUS	0	1	0	-5.09	0.999	3.64	0	-0.58	1	0.319	3.832	0.389	0.5742	0.551	0.75	0.926	1.049	0.993	0.845	0.897	0.885	1	0.998	0.682
TRPM4	R965C	VUS	0.044	1	0	-5.02	0.998	3.085	0	-0.82	1	0.146	3.611	0.312	0.5541	0.533	0.583	0.829	1.156	0.985	0.663	0.967	0.868	0.269	0.999	0.721
TRPM4	R965H	VUS	0.055	0.983	0.002	-2.99	0.448	2.74	0	-0.8	0.999	-0.091	4.066	0.156	0.4396	.	0.423	0.907	1.097	0.271	0.487	0.896	0.772	1	0.999	0.671
TRPM4	R969H	VUS	0.317	1	0.003	-2.05	0.999	1.785	0	-0.66	0.998	-0.405	4.138	0.068	0.4177	0.634	0.587	0.909	1.101	0.865	0.314	0.893	0.603	1	0.999	0.452
TRPM4	R969L	VUS	0.004	1	0.002	-4.64	0.999	2.48	0	-0.64	0.999	0.141	4.15	0.21	0.5285	0.603	0.698	0.923	1.099	0.985	0.757	0.961	0.827	1	0.998	0.468
TRPM4	R96Q	VUS	0.086	0.995	0.407	0.21	0.439	1.79	0.004	4.25	1	-0.964	2.93	0.012	0.0131	0.571	0.124	0.817	0.862	0.72	0.615	0.93	0.151	0.993	0.999	0.475
TRPM4	S1013F	VUS	0.026	0.855	0.011	-3.27	0.459	2.585	0.065	-0.76	1	-0.663	2.697	0.048	0.348	0.465	0.345	0.761	0.901	0.918	0.536	0.913	0.859	0.09	0.997	0.56
TRPM4	S1044C	VUS	0.001	1	0.001	-4.13	0.998	3.245	0	-0.08	1	0.134	5.17	0.121	0.4909	0.508	0.606	0.964	0.97	0.994	0.62	0.933	0.967	1	0.993	0.494
TRPM4	S1098G	VUS	0.059	0.051	0.046	-1.03	0.016	1.1	0.001	0.29	1	-1.063	0.576	0.032	0.0898	0.257	0.049	0.209	0.276	0.075	0.15	0.332	0.162	1	0.913	0.372
TRPM4	S1098I	VUS	0.041	0	0.024	-0.98	0.001	1.65	0.001	0.25	1	-0.949	1.309	0.05	0.1857	.	0.114	0.386	0.34	0.059	0.206	0.304	0.154	1	0.926	0.397
TRPM4	S1098N	VUS	0.132	0.207	0.06	-0.47	0.035	1.3	0.001	0.29	1	-1.01	1.109	0.038	0.1431	0.252	0.075	0.338	0.288	0.068	0.133	0.333	0.115	1	0.94	0.395
TRPM4	S1098T	VUS	0.153	0	0.066	-0.65	0	1.3	0.001	0.3	1	-1.036	0.573	0.024	0.1509	0.245	0.07	0.309	0.261	0.09	0.093	0.241	0.121	1	0.719	0.381
TRPM4	S1103F	VUS	0.09	0.06	0.119	-0.71	0.029	1.1	0.823	0.26	1	-0.886	0.808	0.049	0.2091	.	0.154	0.532	0.314	0.055	0.325	0.427	0.117	1	0.715	0.379
TRPM4	S1145C	VUS	0.035	0.997	0.008	-3.23	0.819	2.32	0	0.26	0.938	-0.308	3.567	0.034	0.3188	.	0.171	0.937	0.707	0.965	0.496	0.872	0.728	1	0.993	0.518
TRPM4	S1196T	VUS	0.193	0.999	0.348	-1.2	0.913	2.485	1	0.29	0.577	-0.886	3.261	0.017	0.1975	0.189	0.111	0.887	0.393	0.368	0.345	0.703	0.143	1	0.978	0.57
TRPM4	S120L	VUS	0.001	1	0.002	-4.96	0.998	3.3	0.004	3.02	1	-0.981	4.004	0.07	0.089	0.574	0.354	0.473	0.918	0.992	0.929	0.958	0.786	1	0.999	0.804
TRPM4	S206L	VUS	0.091	0.079	0	-3.5	0.018	2.545	0.036	4.04	0.686	-1.104	1.729	0.044	0.0639	.	0.167	0.555	0.256	0.372	0.455	0.928	0.273	0.575	0.994	0.445
TRPM4	S230L	VUS	0.002	0.997	0	-4.31	0.793	2.995	0.012	-0.02	1	-0.289	3.839	0.193	0.3088	0.741	0.318	0.625	0.918	0.67	0.717	0.976	0.558	1	0.999	0.655
TRPM4	S304T	VUS	0.033	0.693	0.061	-2.47	0.174	1.51	0	-0.03	0.979	-0.798	2.583	0.063	0.1994	0.488	0.154	0.698	0.619	0.775	0.706	0.763	0.662	0.84	0.989	0.615
TRPM4	S323R	VUS	0.445	0.002	0.583	-1.49	0.003	2.435	0.073	1.81	1	-1.018	1.087	0.006	0.1291	0.323	0.016	0.596	0.32	0.086	0.257	0.637	0.184	0.005	0.981	0.479
TRPM4	S387N	VUS	0.046	0.996	0.002	-2.5	0.874	2.325	0	-0.18	1	-0.656	1.958	0.034	0.2805	.	0.146	0.774	0.851	0.69	0.258	0.773	0.311	0.002	0.992	0.611
TRPM4	S388L	VUS	0.072	0.552	0.121	-2.72	0.062	1.32	0.136	1.28	1	-0.969	1.28	0.019	0.1013	0.569	0.127	0.542	0.274	0.196	0.306	0.901	0.523	0.001	0.991	0.652
TRPM4	S465R	VUS	0.643	0.041	0.718	-0.42	0.021	1.33	0.774	-1.57	1	-0.714	0.383	0.054	0.3832	0.296	0.112	0.824	0.322	0.057	0.279	0.597	0.183	0.001	0.558	0.405
TRPM4	S471L	VUS	0.038	0.988	0.024	-2.24	0.442	2.015	0.274	1.17	1	-1.012	2.459	0.05	0.133	.	0.098	0.781	0.869	0.289	0.606	0.898	0.16	0.003	0.996	0.539
TRPM4	S483R	VUS	0.307	0.509	0.437	-0.76	0.062	0.66	.	1.68	1	-1.074	-0.741	0.007	0.0334	0.245	0.013	0.345	0.348	0.1	0.191	0.438	0.151	0.935	0.852	0.462
TRPM4	S536R	VUS	0.115	0.181	0.505	-0.91	0.02	1.905	0.826	0.17	1	-0.897	-1.342	.	0.1423	0.354	0.091	0.586	0.323	0.099	0.252	0.449	0.126	0.958	0.931	0.392
TRPM4	S541L	VUS	0.664	0.001	0.295	-0.69	0	1.455	0.013	-0.11	1	-1.074	-0.677	0.025	0.1802	0.364	0.088	0.401	0.254	0.024	0.162	0.581	0.119	0.001	0.782	0.362
TRPM4	S546L	VUS	0.246	0.065	0.306	-0.81	0.009	1.5	.	-1.46	1	-0.823	0.425	0.062	0.2342	0.367	0.14	0.432	0.255	0.029	0.156	0.703	0.107	0.001	0.949	0.368
TRPM4	S549T	VUS	0.902	0.001	0.695	0.4	0.001	1.435	0.003	-1.18	1	-0.841	-0.386	0.067	0.1978	0.226	0.155	0.477	0.262	0.076	0.061	0.469	0.102	0.402	0.16	0.349
TRPM4	S583A	VUS	0.22	0.179	0.801	-0.77	0.053	1.79	0.287	-0.41	1	-0.855	1.187	0.056	0.2233	0.34	0.029	0.726	0.25	0.16	0.319	0.575	0.171	0.001	0.709	0.658
TRPM4	S583Y	VUS	0.055	0.958	0.053	-2.06	0.656	2.14	0.287	-0.47	1	-0.508	2.729	0.079	0.4426	0.383	0.298	0.844	0.622	0.502	0.425	0.87	0.367	0.006	0.991	0.696
TRPM4	S587T	VUS	0.088	0.005	0.841	-0.68	0.004	1.355	0.656	-1.14	1	-0.903	1.347	0.03	0.2177	.	0.183	0.778	0.274	0.015	0.214	0.558	0.172	0.001	0.918	0.697
TRPM4	S633N	VUS	1	0.015	0.828	0.74	0.011	0.36	0	-1.1	0.999	-0.971	1.063	0.035	0.1752	.	0.19	0.707	0.267	0.02	0.166	0.673	0.143	0.001	0.135	0.53
TRPM4	S789G	VUS	0.435	0.985	0.037	-2.34	0.344	2.405	0	-1.59	1	-0.426	3.04	0.148	0.487	0.517	0.478	0.946	0.439	0.897	0.386	0.874	0.5	0.946	0.993	0.757
TRPM4	S798L	VUS	0.002	0.226	0.01	-1.97	0.041	1.47	0	-0.06	1	-0.81	2.262	0.084	0.1669	0.498	0.149	0.663	0.276	0.916	0.26	0.924	0.712	0.998	0.996	0.726
TRPM4	S812F	VUS	0.052	0.026	0.018	-0.7	0.012	0	0.121	-0.1	1	-1.035	-0.316	0.045	0.0829	0.462	0.056	0.49	0.389	0.069	0.126	0.269	0.431	0.716	0.418	0.531
TRPM4	S863G	VUS	0.33	0.101	0.39	-1.37	0.096	-0.14	0.395	-0.36	1	-1.003	0.842	0.047	0.135	0.485	0.041	0.675	0.339	0.021	0.116	0.786	0.542	0.042	0.905	0.421
TRPM4	S961N	VUS	0.366	0	0.661	-1.28	0	0.66	0.11	-0.34	1	-1.011	-0.032	0.014	0.0913	0.351	0.125	0.559	0.267	0.04	0.098	0.558	0.603	1	0.888	0.404
TRPM4	S994L	VUS	0.005	0.154	0.164	-3.3	0.01	2.065	0.079	-0.52	0.999	-0.268	2.372	0.113	0.3413	0.441	0.308	0.789	0.346	0.85	0.463	0.836	0.777	1	0.998	0.435
TRPM4	S995L	VUS	0.705	0	0.821	-1.1	0	0.735	0.005	-0.39	1	-0.961	-0.343	0.02	0.0893	.	0.07	0.34	0.254	0.009	0.076	0.528	0.527	0.04	0.258	0.311
TRPM4	T109I	VUS	0.152	0.222	0.169	-1.92	0.033	1.04	0.394	0.18	1	-1.045	0.78	0.015	0.0651	0.421	0.088	0.614	0.311	0.034	0.25	0.493	0.235	0.984	0.982	0.514
TRPM4	T1123P	VUS	0.004	0.999	0.008	-4.04	0.942	2.75	0	0.29	0.988	-0.346	3.724	0.06	0.3424	.	0.275	0.916	1.13	0.862	0.618	0.708	0.74	1	0.99	0.664
TRPM4	T132S	VUS	0.919	0.825	0.705	-0.59	0.28	0.88	0.001	0.24	1	-1.045	1.112	0.025	0.1006	.	0.063	0.8	0.261	0.042	0.314	0.502	0.167	1	0.434	0.673
TRPM4	T160M	Benign	0.089	0.882	0.115	-1.92	0.258	2.27	0.012	-1.67	1	-0.458	0.889	0.055	0.4383	0.312	0.314	0.886	0.32	0.075	0.35	0.9	0.306	0.754	0.982	0.449
TRPM4	T160R	VUS	0.55	0.001	0.578	-2.78	0.001	2.125	0.012	-1.65	1	-0.66	0.631	0.018	0.4049	0.482	0.205	0.8	0.327	0.072	0.314	0.683	0.586	0.754	0.86	0.452
TRPM4	T181I	VUS	0.204	0.363	0.008	-1.9	0.133	1.7	0.138	4.03	1	-0.934	1.37	0.01	0.0132	0.372	0.032	0.613	0.32	0.439	0.229	0.782	0.339	0.148	0.994	0.491
TRPM4	T21M	VUS	0.129	1	0	-1.37	0.989	1.845	0.002	-1.39	1	0.15	3.57	0.288	0.5871	0.364	0.406	0.91	1.005	0.967	0.406	0.934	0.151	1	0.999	0.596
TRPM4	T22M	VUS	0.138	1	0	-1.37	0.981	2.22	0.002	-1.39	1	0.273	3.982	0.24	0.6122	0.436	0.427	0.888	0.956	0.981	0.359	0.915	0.269	1	0.999	0.551
TRPM4	T262M	VUS	0.011	0.999	0.004	-3.11	0.841	2.1	0.002	0.14	0.814	-0.516	3.273	0.087	0.3116	0.254	0.161	0.908	0.892	0.946	0.447	0.862	0.286	1	0.997	0.485
TRPM4	T286A	VUS	0.044	0.007	0.036	-0.52	0.01	0.14	0.017	1.3	1	-1.071	2.566	0.012	0.0768	.	0.012	0.448	0.287	0.014	0.21	0.58	0.145	0.004	0.31	0.44
TRPM4	T286M	VUS	0.006	0.076	0.005	-0.69	0.021	0.69	0.017	1.26	0.993	-0.989	2.134	0.017	0.1129	0.259	0.033	0.392	0.3	0.043	0.209	0.58	0.204	0.02	0.835	0.444
TRPM4	T28I	VUS	0.163	0.475	0.047	-1.56	0.143	0.755	0.01	-1.61	1	-0.987	0.96	0.021	0.1149	0.383	0.051	0.491	0.308	0.091	0.127	0.619	0.319	1	0.983	0.374
TRPM4	T292I	VUS	0.987	0.007	0.781	0.16	0.007	0.87	0	2.47	0.53	-1.043	1.871	0.009	0.0419	0.631	0.152	0.667	0.313	0.16	0.647	0.823	0.116	0.526	0.967	0.659
TRPM4	T318P	VUS	0.262	0.004	0.198	2.67	0.003	1.32	0.247	0.27	1	-0.989	1.647	0.015	0.0959	0.279	0.142	0.633	0.369	0.323	0.21	0.612	0.111	0.009	0.992	0.489
TRPM4	T545N	VUS	0.665	0	0.5	-0.43	0	1.715	.	0	1	-1.022	-0.425	0.03	0.1193	0.24	0.066	0.535	0.326	0.014	0.078	0.571	0.097	0.005	0.248	0.337
TRPM4	T653S	VUS	0	0.929	0.048	-3.42	0.316	2.43	0.001	-0.42	0.904	-0.118	2.576	0.067	0.43	0.47	0.444	0.959	0.79	0.994	0.65	0.852	0.666	1	0.996	0.561
TRPM4	T709I	VUS	0.039	0.181	0.057	-3.4	0.053	2.205	0.575	-1	0.999	-0.774	2.163	0.111	0.2786	0.364	0.172	0.697	0.339	0.56	0.447	0.87	0.589	0.13	0.997	0.493
TRPM4	T718R	VUS	0.628	0	0.595	-0.5	0.001	1.355	0.604	-0.43	1	-1.039	-0.135	0.021	0.1257	0.229	0.062	0.649	0.328	0.07	0.31	0.354	0.1	0.005	0.245	0.385
TRPM4	T781P	VUS	0.003	1	0.052	-4.14	0.997	3.14	0.002	-2.71	1	0.731	3.418	0.54	0.805	0.615	0.802	0.958	1.111	0.986	0.598	0.838	0.794	1	0.997	0.698
TRPM4	T81M	VUS	0.284	0.017	0.488	-0.94	0.002	0.65	0.67	0.23	1	-1.035	0.233	0.007	0.0776	0.332	0.013	0.246	0.298	0.057	0.176	0.207	0.135	1	0.846	0.281
TRPM4	T873I	VUS	0.258	0.213	0.396	-0.14	0.139	0.775	0.978	-4.69	1	0.22	1.891	0.129	0.7788	0.482	0.583	0.948	0.358	0.073	0.682	0.622	0.409	0.052	0.991	0.539
TRPM4	T903M	VUS	0.007	1	0.001	-3.84	1	2.955	0	-0.63	1	0.011	3.257	0.184	0.4963	.	0.526	0.938	1.005	0.937	0.592	0.968	0.877	1	0.999	0.673
TRPM4	T911M	VUS	0.002	1	0.003	-3.42	0.98	2.645	0	-0.17	1	-0.129	3.891	0.097	0.4053	.	0.442	0.951	1	0.642	0.539	0.959	0.915	1	0.999	0.539
TRPM4	T948R	VUS	0.027	1	0.032	-2.11	0.987	0.87	0	0.27	0.999	-0.885	3.397	0.061	0.2036	0.64	0.37	0.629	1.054	0.922	0.691	0.856	0.465	1	0.994	0.51
TRPM4	T97M	VUS	0.004	1	0.008	-3.21	0.989	3.28	0	3.04	0.995	-0.983	3.476	0.061	0.0825	.	0.324	0.834	0.625	0.727	0.743	0.877	0.797	1	0.999	0.634
TRPM4	V1012I	VUS	0.236	0.004	0.479	-0.75	0.001	2.13	0.548	0.18	0.997	-1.025	0.895	0.021	0.0995	.	0.022	0.419	0.235	0.024	0.155	0.665	0.519	0.065	0.873	0.397
TRPM4	V1021E	VUS	0	0.998	0.002	-5.19	0.897	2.86	0.013	-0.34	0.986	-0.25	3.944	0.182	0.3813	0.651	0.571	0.873	1.016	0.988	0.669	0.821	0.857	1	0.992	0.45
TRPM4	V1050A	VUS	0.005	0.999	0.025	-3.48	0.994	3.515	0	0.83	1	-0.064	4.528	0.044	0.3862	0.698	0.615	0.954	1.084	0.996	0.808	0.905	0.959	1	0.999	0.593
TRPM4	V129D	VUS	0.616	0.242	0.606	-0.65	0.054	0.56	0.951	-0.48	1	-1.028	0.757	0.037	0.1113	0.483	0.109	0.53	0.585	0.074	0.331	0.779	0.154	0.961	0.673	0.529
TRPM4	V143L	VUS	0.022	0.999	0.009	-2.27	0.991	1.815	0	3.83	0.991	-1.056	3.589	0.021	0.0266	0.594	0.226	0.616	0.832	0.938	0.566	0.89	0.344	1	0.998	0.738
TRPM4	V170I	VUS	0	0.999	0	-0.82	0.935	2.65	0	3.46	1	-1.197	3.295	0.025	0.0534	0.291	0.187	0.583	0.746	0.824	0.381	0.909	0.248	1	0.998	0.457
TRPM4	V264M	VUS	0.165	0.981	0.012	-0.17	0.459	1.87	0.779	4.07	1	-0.866	1.521	0.015	0.0804	.	0.138	0.629	0.451	0.039	0.428	0.925	0.118	0.244	0.995	0.437
TRPM4	V351M	VUS	0.006	0.973	0.014	-1.76	0.821	1.8	0.011	1.13	0.996	-0.765	4.197	0.019	0.2094	0.405	0.166	0.852	0.428	0.401	0.414	0.872	0.281	0.001	0.999	0.677
TRPM4	V382M	VUS	0.006	0.989	0.005	-1.72	0.889	2.74	0.001	-0.07	0.998	-0.282	3.843	0.07	0.3582	0.438	0.225	0.63	0.934	0.885	0.601	0.934	0.271	0.823	0.999	0.742
TRPM4	V3A	VUS	0.269	0	1	0.39	0	-0.345	0.371	-1.45	1	-1.079	0.382	0.054	0.0562	0.182	0.091	0.568	0.342	0.235	0.025	0.429	0.095	1	0.713	0.493
TRPM4	V406M	VUS	0.001	1	0.003	-2.6	0.968	2.38	0	-0.07	0.985	-0.169	4.016	0.058	0.4005	.	0.402	0.914	0.973	0.925	0.674	0.926	0.491	0.999	0.999	0.814
TRPM4	V441M	VUS	0.018	1	0	-2.77	0.999	3.745	0.001	-2.08	0.979	0.878	3.986	0.166	0.8185	0.534	0.801	0.906	0.984	0.837	0.8	0.988	0.853	0.997	0.999	0.72
TRPM4	V503A	VUS	0	0.997	0.003	-3.4	0.919	3.46	1	-0.44	0.83	-0.213	3.8	0.286	0.5224	0.583	0.464	0.876	1.077	0.963	0.759	0.719	0.708	0.181	0.995	0.71
TRPM4	V503L	Benign	0	1	0.007	-2.66	0.978	3.46	1	-0.37	0.825	-0.132	3.772	0.335	0.5383	0.445	0.398	0.878	0.97	0.716	0.601	0.827	0.377	0.55	0.997	0.699
TRPM4	V57L	VUS	0.224	0.279	0.122	-0.68	0.087	1.995	0.003	-0.31	0.75	-1	2.336	0.039	0.1452	0.333	0.011	0.789	0.329	0.29	0.312	0.904	0.117	1	0.989	0.492
TRPM4	V586L	VUS	0.008	0.073	0.053	-1.66	0.042	1.195	0.008	-1.41	0.986	-0.019	2.52	0.043	0.4564	.	0.364	0.91	0.305	0.08	0.645	0.772	0.256	1	0.995	0.817
TRPM4	V58M	VUS	0.043	0.999	0	-0.65	0.96	2.36	0.001	-1.29	0.994	0.257	4.15	0.082	0.6263	0.354	0.405	0.862	0.949	0.951	0.533	0.944	0.153	1	0.999	0.709
TRPM4	V60L	VUS	0.232	0.319	0.332	-0.45	0.042	1.355	0.598	-0.99	1	-0.956	1.267	0.021	0.1869	0.287	0.132	0.683	0.375	0.169	0.286	0.846	0.108	1	0.995	0.478
TRPM4	V624F	VUS	0.112	0.172	0.717	-2.09	0.046	2.175	0.035	-0.19	1	-0.896	2.238	0.061	0.1794	0.555	0.294	0.823	0.533	0.591	0.603	0.784	0.706	0.411	0.986	0.509
TRPM4	V624I	VUS	0.72	0.162	0.514	0.18	0.029	1.67	0.035	-0.03	1	-1.051	1.867	0.026	0.1034	0.349	0.045	0.457	0.314	0.278	0.312	0.652	0.138	0.411	0.944	0.449
TRPM4	V736F	VUS	0.496	0.001	0.415	0.55	0.001	0.57	0.467	-1.6	1	-0.921	-0.218	0.027	0.2192	0.149	0.107	0.551	0.377	0.026	0.131	0.571	0.102	0	0.778	0.47
TRPM4	V749F	VUS	0.709	0.79	0.138	0.34	0.143	1.935	0.056	-0.07	1	-0.978	0.264	0.041	0.0837	0.149	0.12	0.749	0.516	0.134	0.138	0.396	0.181	0.005	0.734	0.52
TRPM4	V749I	VUS	0.407	0.067	0.525	0.09	0.023	1.245	0.056	-0.03	1	-1.05	0.071	0.031	0.0813	0.131	0.03	0.347	0.257	0.142	0.049	0.313	0.098	0.005	0.912	0.493
TRPM4	V788I	VUS	0.352	0.007	0.476	0.27	0.004	1.35	0	-1.49	1	-0.564	1.979	0.055	0.2957	0.411	0.222	0.614	0.247	0.567	0.078	0.795	0.137	0.871	0.994	0.689
TRPM4	V912I	VUS	1	0.924	1	0.09	0.497	1.55	0	-0.13	0.996	-0.839	2.37	0.011	0.1948	0.329	0.112	0.71	0.541	0.946	0.186	0.837	0.466	1	0.938	0.594
TRPM4	V923L	VUS	0.081	0.961	0.187	-2.44	0.697	1.88	0	-4.42	1	0.988	3.498	0.182	0.8997	0.371	0.715	0.922	0.977	0.977	0.634	0.914	0.625	1	0.997	0.714
TRPM4	V923M	VUS	0.014	1	0.004	-2.41	0.995	1.88	0	-5.05	1	1.087	4.193	0.287	0.9473	0.382	0.717	0.928	0.988	0.458	0.716	0.967	0.688	1	0.998	0.736
TRPM4	V939L	VUS	0.027	1	0.006	-2.47	0.999	2.65	0	-4.73	1	1.083	3.563	0.409	0.9449	0.417	0.717	0.806	0.968	0.991	0.72	0.962	0.836	1	0.997	0.618
TRPM4	V946A	VUS	0.002	1	0.005	-3.39	0.999	3.44	0	-5.05	1	1.101	3.908	0.692	0.9638	0.513	0.862	0.847	1.078	0.99	0.771	0.896	0.936	1	0.998	0.636
TRPM4	V966I	VUS	0.007	1	0.009	-0.82	0.994	1.7	0	-0.1	1	-0.587	3.941	0.048	0.3159	0.442	0.29	0.754	0.844	0.858	0.306	0.908	0.56	1	0.998	0.547
TRPM4	V985M	VUS	0.066	0.974	0.102	-0.58	0.323	2.38	0.581	-0.35	0.999	-0.372	4.833	0.056	0.3698	0.439	0.244	0.848	0.434	0.503	0.282	0.743	0.438	1	0.995	0.454
TRPM4	W1188L	VUS	0.081	1	0.113	-6.63	0.997	2.6	0	0.34	0.931	-0.884	4.157	0.02	0.1986	0.517	0.255	0.881	1.177	0.988	0.622	0.807	0.601	1	0.986	0.612
TRPM4	W649L	VUS	0	1	0	-11.11	0.998	3.415	0	-2.28	1	0.767	4.003	0.104	0.7882	0.739	0.76	0.952	1.317	1	0.698	0.88	0.793	1	0.989	0.721
TRPM4	W940C	VUS	0.001	1	0.001	-10.74	1	2.815	0	-4.79	1	1.095	4.241	0.622	0.9558	.	0.808	0.918	1.257	0.887	0.811	0.914	0.939	1	0.992	0.813
TRPM4	Y1015D	VUS	0.071	0.417	0.147	-6.1	0.092	2.03	0.018	-0.68	1	-0.408	2.567	0.073	0.3749	0.678	0.63	0.835	1.098	0.646	0.679	0.798	0.9	1	0.988	0.656
TRPM4	Y1057C	VUS	0.005	1	0.019	-4.53	0.998	2.77	0	1	0.999	-0.625	4.355	0.034	0.2392	0.411	0.307	0.861	1.081	0.986	0.688	0.96	0.692	1	0.997	0.555
TRPM4	Y464C	VUS	0	1	0	-7.92	0.99	3.705	0	0.4	0.999	-0.104	3.871	0.145	0.3884	0.616	0.505	0.933	0.894	0.998	0.888	0.892	0.886	0.973	0.996	0.622
TRPM4	Y464D	VUS	0	1	0	-8.95	0.99	3.705	0	0.42	0.998	-0.104	3.747	0.144	0.3884	0.724	0.525	0.892	1.331	0.995	0.87	0.758	0.885	0.973	0.991	0.618
TRPM4	Y538C	VUS	0.181	0	0.181	0.32	0	-1.67	0.659	-0.02	1	-1.037	-0.497	0.005	0.0613	0.433	0.08	0.528	0.355	0.064	0.108	0.151	0.129	1	0.37	0.324
TRPM4	Y538H	VUS	0.539	0	0.536	0.43	0	0.345	0.659	0.07	1	-1.035	-0.679	0.014	0.0861	.	0.023	0.59	0.367	0.01	0.1	0.14	0.101	0.001	0.161	0.35
TRPM4	Y704C	VUS	0.017	0.043	0.053	-6.8	0.029	2.75	0.001	-2.15	0.779	-0.208	2.009	0.103	0.4667	0.567	0.321	0.906	0.378	0.499	0.503	0.837	0.685	0.012	0.974	0.668
TRPM4	Y790C	VUS	0	1	0.001	-7.74	0.994	3.36	0	-3.37	1	0.918	4.216	0.667	0.871	0.632	0.888	0.98	1.104	0.999	0.625	0.932	0.885	1	0.998	0.907
TRPM4	Y790H	LP/P	0	1	0	-4.31	0.988	2.555	0	-3.35	0.998	0.846	4.181	0.566	0.8454	0.68	0.908	0.961	1.116	0.995	0.588	0.902	0.704	1	0.998	0.909
TRPM4	Y818C	VUS	0.002	1	0.002	-7.77	1	3.08	0	-0.59	1	0.169	4.277	0.44	0.5324	0.598	0.691	0.965	1.104	0.998	0.703	0.959	0.927	1	0.997	0.914
TRPM4	Y818F	VUS	0.001	1	0.002	-3.46	0.998	2.53	0	-0.45	0.998	-0.111	3.977	0.285	0.4325	0.537	0.623	0.722	0.933	0.982	0.472	0.956	0.845	1	0.984	0.884
TRPM4	Y859H	VUS	0	1	0	-4.3	1	2.505	0.002	-5.77	0.778	1.023	3.654	0.622	0.9736	0.767	0.81	0.955	1.129	0.992	0.621	0.832	0.954	0.895	0.996	0.654
TRPM4	Y944C	VUS	0	1	0.001	-6.56	1	3.21	0	-5.13	1	1.099	3.516	0.779	0.9666	0.734	0.9	0.911	1.108	0.986	0.627	0.969	0.96	1	0.998	0.726
TRPM4	Y944N	VUS	0	1	0	-6.93	1	3.21	0	-5.13	1	1.099	3.859	0.8	0.9666	0.758	0.938	0.915	1.278	0.999	0.764	0.973	0.972	1	0.991	0.721
TRPM4	Y971C	VUS	0	1	0	-7.7	0.999	3.785	0	-0.69	1	0.406	4.208	0.413	0.6033	.	0.773	0.943	1.106	0.998	0.913	0.978	0.971	1	0.998	0.73
TRPM6	G290R	VUS	0	1	0	-7.43	0.999	.	0	-1.02	1	0.737	3.957	0.475	0.7502	0.572	0.879	0.658	0.987	1	0.839	0.996	.	1	0.999	0.633
TRPM6	M727K	VUS	0.041	0.997	0.001	-5.43	0.935	.	0	-0.81	1	0.081	3.701	0.149	0.5211	0.707	0.782	0.458	1.08	0.996	0.807	0.981	.	1	0.988	0.683
TRPM6	P31S	VUS	0.195	0.532	0.107	-5.67	0.237	.	0	-0.13	0.998	-0.714	3.434	0.063	0.2249	0.318	0.165	0.134	0.755	0.98	0.41	0.818	.	0.043	0.998	0.377
TRPM6	P4L	Benign	0.131	0	0.133	0.47	0.001	NA	.	0.77	1	-1.045	0.248	0.019	0.0532	0.324	0.028	0.068	.	0.08	0.057	0.377	NA	1	0.897	0.3
TRPM6	P4S	Benign	0.73	0	0.257	0.86	0	NA	.	0.79	1	-1.083	1.464	0.066	0.0608	0.293	0.117	0.11	.	0.061	0.064	0.325	NA	1	0.893	0.286
TRPM6	Q290H	Benign	0.021	0.05	0.089	-1.73	0.006	NA	.	0.07	1	-0.973	-0.322	0.006	0.1197	.	0.037	0.32	.	0.014	0.099	0.2	0.137	0.001	0.182	.
TRPM6	R526S	VUS	0.07	0.981	0.001	-5.62	0.839	.	0	-0.7	1	-0.235	2.523	0.178	0.4259	0.533	0.564	0.522	0.956	0.996	0.765	0.972	.	0.064	0.994	0.574
TRPM6	V1175L	VUS	0.108	0.735	0.006	-2.38	0.426	.	0	0.68	0.999	-0.628	3.835	0.024	0.2325	0.457	0.196	0.432	0.352	0.925	0.579	0.952	.	1	0.998	0.529
TRPM6	Y1053C	LP/P	0.125	0.999	0.014	-5.69	0.967	.	0	0.64	1	-0.409	4.032	0.051	0.3419	0.51	0.376	0.713	1.011	0.995	0.612	0.984	.	0.999	0.997	0.908
TRPM6	Y1086H	VUS	0.003	0.096	0	-2.96	0.112	.	0	0.67	1	-0.43	4.148	0.033	0.3082	0.487	0.244	0.194	0.952	0.973	0.541	0.924	.	1	0.999	0.675
TRPM6	Y111C	VUS	0.121	0.043	0.08	-4.98	0.019	.	0.003	0.06	0.978	-0.856	2.569	0.022	0.1789	0.452	0.211	0.291	0.37	0.398	0.619	0.906	.	0.001	0.987	0.497
TRPM7	A1057S	Benign	0.404	0.428	0.66	-0.25	0.18	1.045	0	-4.86	1	0.657	2.165	0.067	0.8274	.	0.513	0.715	1.328	0.09	0.361	0.809	0.414	1	0.9	0.595
TRPM7	A1254V	Benign	0.146	0.4	0.082	-1.5	0.022	0.805	0	2.73	1	-1.066	2.528	0.007	0.0273	.	0.065	0.248	0.119	0.027	0.368	0.885	0.236	1	0.995	0.811
TRPM7	A1348G	VUS	0	0.97	0.253	-1.5	0.681	0.805	0.051	0.45	1	-0.947	3.339	0.014	0.1721	0.174	0.134	0.575	0.345	0.486	0.4	0.9	0.213	1	0.997	0.469
TRPM7	A1439V	Benign	0.051	0.682	0.222	-0.77	0.156	0.805	0.02	0.38	1	-0.96	3.39	0.01	0.1168	0.396	0.123	0.468	0.31	0.223	0.535	0.953	0.206	1	0.998	0.486
TRPM7	A1479S	Benign	0.064	0.376	0.786	0.46	0.049	0.46	0.507	0.59	0.965	-1.052	1.677	0.02	0.0992	.	0.026	0.341	0.114	0.043	0.06	0.798	0.136	0.036	0.988	0.345
TRPM7	A407T	VUS	0.01	0.988	0.04	-2.86	0.815	2.65	0	1.8	1	-0.871	3.926	0.01	0.1588	0.704	0.282	0.414	0.481	0.913	0.429	0.941	0.344	1	0.999	0.802
TRPM7	C721G	VUS	0	0.999	0.003	-10.76	0.957	2.905	0	-0.56	1	0.409	4.068	0.293	0.6063	0.79	0.881	0.908	1.746	0.999	0.93	0.999	0.881	1	0.984	0.889
TRPM7	D114V	Benign	0	1	0	-7.4	0.998	3.395	0	3.6	1	-1.076	4.196	0.048	0.0655	.	0.721	0.624	0.682	0.906	0.951	0.994	0.858	1	0.992	0.675
TRPM7	D1421G	Benign	0.234	0.002	0.495	-0.7	0.003	0.345	0.489	0.63	0.903	-1.041	2.237	0.006	0.0901	.	0.07	0.392	0.157	0.033	0.098	0.833	0.136	0.999	0.989	0.33
TRPM7	D1483N	VUS	0.014	0.011	0.412	-0.07	0.014	0.345	0.344	0.67	0.98	-1.032	2.302	0.011	0.0789	0.261	0.028	0.389	0.116	0.041	0.062	0.871	0.103	0.045	0.998	0.304
TRPM7	D1839N	VUS	0.013	0.799	0.036	-0.41	0.205	1.355	0.001	0.63	1	-0.886	3.224	0.02	0.1095	.	0.124	0.53	0.161	0.626	0.343	0.75	0.138	1	0.999	0.5
TRPM7	E316G	Benign	0.001	0.995	0.003	-4.85	0.928	2.74	0	3.59	1	-1.183	4.294	0.016	0.0428	0.525	0.396	0.659	0.577	0.283	0.835	0.944	0.652	1	0.999	0.716
TRPM7	F1378L	VUS	0.587	0	0.749	-0.77	0	0.55	0.479	0.79	0.992	-1.036	2.059	0.005	0.0691	0.374	0.049	0.321	0.139	0.044	0.051	0.633	0.081	0.021	0.8	0.484
TRPM7	F490L	Benign	0.572	0	0.602	-1.15	0.001	0.14	0.037	0.72	0.91	-1.055	1.561	0.005	0.0578	.	0.026	0.389	0.143	0.049	0.405	0.783	0.207	0.008	0.924	0.701
TRPM7	F905V	Benign	0.182	0.936	0.2	-2.28	0.655	1.665	0	-0.47	1	-0.379	3.309	0.057	0.379	0.663	0.61	0.708	1.409	0.884	0.786	0.813	0.58	1	0.979	0.728
TRPM7	G1046D	LP/P	0	1	0	-6.33	0.989	3.475	0	-5.11	1	1.073	3.871	0.431	0.9787	0.853	0.974	0.875	1.797	0.996	0.967	0.999	0.937	1	0.998	0.833
TRPM7	G1438R	VUS	0	0.996	0.112	-1.35	0.786	0.805	0	-0.37	1	-0.42	4.092	0.08	0.3118	0.57	0.494	0.728	0.56	0.634	0.84	0.961	0.251	1	0.999	0.644
TRPM7	G179V	Benign	0	1	0.001	-7.93	0.999	3.175	0	2.24	1	-0.621	4.838	0.084	0.1706	.	0.671	0.531	0.645	0.974	0.995	0.995	0.891	1	0.998	0.911
TRPM7	G504E	Benign	0.013	0.435	0.029	0.05	0.115	1.415	0	0.68	0.999	-0.9	3.039	0.017	0.1246	.	0.198	0.605	0.184	0.119	0.779	0.837	0.532	0.981	0.993	0.673
TRPM7	H1443Q	Benign	0.011	0.704	0.096	-1.04	0.185	0.695	0.004	0.54	1	-1.085	2.699	0.016	0.0907	0.375	0.102	0.484	0.121	0.496	0.623	0.837	0.119	0.176	0.985	0.543
TRPM7	H1643R	VUS	0.045	0.988	0.333	-1.57	0.939	0.695	0	2.62	1	-1.156	3.236	0.007	0.0657	0.524	0.204	0.433	0.186	0.929	0.333	0.825	0.154	1	0.998	0.825
TRPM7	I1036T	Benign	0	0.101	0.001	-4.21	0.119	2.545	0	-5.01	1	1.021	3.294	0.358	0.9397	0.458	0.763	0.896	1.633	0.675	0.78	0.946	0.852	1	0.997	0.572
TRPM7	I1134V	VUS	0.131	0.144	0.184	-0.83	0.053	1.64	0	0.35	0.865	-0.926	1.718	0.007	0.1276	0.399	0.078	0.477	0.5	0.084	0.189	0.89	0.158	1	0.988	0.491
TRPM7	I1138V	VUS	0.612	0	0.587	-0.3	0	0.68	0.007	0.57	0.802	-1.055	1.68	0.006	0.0688	0.379	0.037	0.246	0.497	0.021	0.082	0.717	0.146	1	0.765	0.421
TRPM7	I202V	VUS	0.405	0.012	0.756	-0.11	0.025	0.96	0	3.32	1	-1.035	1.864	0.004	0.0205	0.496	0.184	0.295	0.527	0.311	0.49	0.894	0.212	1	0.982	0.662
TRPM7	I75V	Benign	0.299	0.002	0.296	0.07	0.001	-1.07	0.552	0.95	1	-1.041	-0.107	0.002	0.0299	.	0.044	0.14	0.101	0.005	0.034	0.258	0.081	0.065	0.754	0.228
TRPM7	K1188R	Benign	0.317	0.666	0.478	0.04	0.194	0.46	0	1.53	0.999	-1.093	2.53	0.007	0.0505	.	0.113	0.41	0.103	0.1	0.246	0.924	0.135	1	0.993	0.494
TRPM7	K467T	VUS	0.004	0.791	0.005	-2.89	0.343	1.65	0	1.26	0.989	-0.977	3.134	0.021	0.0922	0.509	0.126	0.708	0.226	0.975	0.512	0.936	0.594	0.989	0.998	0.73
TRPM7	K616R	Benign	0.688	0	0.638	0.06	0.001	-0.55	0	-0.02	0.747	-1.06	1.771	0.006	0.0691	0.386	0.092	0.561	0.485	0.053	0.059	0.846	0.088	0.006	0.97	0.564
TRPM7	K714T	VUS	0.029	0.998	0.01	-5.11	0.937	2.375	0	-0.04	1	-0.037	3.898	0.05	0.4412	0.393	0.364	0.668	1.682	0.919	0.566	0.897	0.597	0.978	0.998	0.916
TRPM7	L773P	Benign	0.044	0.933	0.04	-2.58	0.725	2.175	0	-1.06	1	-0.078	3.872	0.088	0.4956	0.682	0.603	0.866	1.436	0.97	0.818	0.927	0.259	1	0.997	0.778
TRPM7	M1531R	VUS	0.655	0.001	0.453	0.27	0.001	-0.405	0.285	0.66	1	-1.093	2.455	0.015	0.0684	0.227	0.091	0.503	0.183	0.521	0.682	0.539	0.085	0.782	0.963	0.484
TRPM7	M1531V	VUS	0.04	0.001	0.634	-0.23	0.001	0.69	0.285	0.75	0.949	-1.06	1.904	0.01	0.084	.	0.054	0.384	0.121	0.063	0.397	0.551	0.093	0.798	0.937	0.408
TRPM7	N1219S	VUS	0.764	0.068	1	-1.2	0.014	0.345	0	1.64	0.992	-1.093	1.964	0.005	0.0444	.	0.059	0.257	0.146	0.04	0.511	0.88	0.146	0.871	0.808	0.796
TRPM7	N1434S	VUS	0.491	0.001	0.637	0.14	0.002	0.805	0.072	0.7	0.884	-1.017	1.177	0.005	0.0496	0.136	0.062	0.209	0.094	0.045	0.095	0.763	0.089	0.002	0.865	0.319
TRPM7	N1466S	Benign	0.727	0	0.93	0.12	0	0.345	0.024	0.77	1	-1.02	-1.66	0.007	0.0562	.	0.019	0.105	0.093	0.005	0.03	0.279	0.082	0.674	0.147	0.287
TRPM7	N1593S	Benign	0.791	0	0.815	0.29	0.001	0.895	0.001	3.33	0.675	-0.914	0.987	0.005	0.0133	.	0.069	0.166	0.093	0.002	0.074	0.725	0.082	0.696	0.368	0.313
TRPM7	N214H	Benign	0.255	0.834	0.217	-0.94	0.405	0.95	0	0.13	1	-0.984	2.327	.	0.1104	.	0.101	0.629	0.268	0.029	0.506	0.919	0.116	0.651	0.986	0.73
TRPM7	N802S	VUS	0.375	0.024	0.753	-0.78	0.01	1.11	0	-0.01	1	-0.94	2.181	0.01	0.1493	0.261	0.089	0.431	0.475	0.186	0.337	0.908	0.107	1	0.979	0.614
TRPM7	P1283L	Benign	0.104	0.112	0.707	-1.87	0.024	0.205	0.006	0.68	1	-1.001	2.676	0.01	0.1237	0.609	0.118	0.56	0.122	0.091	0.145	0.887	0.204	1	0.997	0.357
TRPM7	P1362S	Benign	0.231	0.906	0.449	-0.8	0.521	0.805	0.036	0.18	1	-0.81	3.078	0.018	0.1829	.	0.166	0.61	0.349	0.039	0.281	0.916	0.111	1	0.999	0.486
TRPM7	P472L	Benign	0.001	0.84	0.014	-3.87	0.089	1.995	0.007	1.64	1	-0.972	3.223	0.013	0.0654	0.377	0.07	0.674	0.447	0.384	0.572	0.967	0.628	0.719	0.996	0.798
TRPM7	Q1064R	Benign	0.148	0.018	0.198	-1.21	0.032	1.01	0	-4.94	1	0.349	0.62	0.081	0.8762	0.783	0.306	0.363	0.673	0.065	0.048	0.525	0.52	0.916	0.614	0.279
TRPM7	Q1382K	VUS	0.509	0	1	-0.21	0	0.55	0.918	0.77	0.984	-1.039	0.863	0.005	0.0705	0.219	0.076	0.122	0.152	0.009	0.069	0.703	0.095	0.002	0.639	0.303
TRPM7	R1198H	Benign	0.066	0.999	0.001	-3.74	0.899	2.2	0	0.37	1	-0.438	4.135	0.054	0.3124	0.401	0.415	0.622	0.624	0.54	0.502	0.951	0.362	1	0.999	0.776
TRPM7	R1474Q	Benign	0.677	0.001	0.382	-0.41	0	0.345	0.09	0.72	1	-1.082	1.262	.	0.035	.	0.029	0.16	0.137	0.002	0.049	0.791	0.107	0.008	0.393	0.213
TRPM7	R1862H	VUS	0.002	0.986	0.012	-1.4	0.475	1.355	0.001	0.45	0.998	-0.696	2.926	0.018	0.1828	.	0.155	0.54	0.149	0.131	0.136	0.871	0.177	0.331	0.996	0.443
TRPM7	R194T	Benign	0.035	0.995	0.028	-2.66	0.969	0.95	0	4.14	1	-1.053	3.629	0.008	0.0169	.	0.229	0.374	0.263	0.159	0.649	0.901	0.498	1	0.971	0.723
TRPM7	R197Q	VUS	0.162	0.856	0.182	-1.88	0.082	2.215	0	-1.44	0.988	-0.473	2.687	0.038	0.305	0.482	0.262	0.552	0.477	0.705	0.579	0.909	0.2	0.189	0.999	0.639
TRPM7	R549Q	VUS	0.126	0.997	0.133	-1.02	0.728	2.125	0	-0.49	1	-0.203	3.753	0.049	0.4232	0.279	0.324	0.658	0.452	0.75	0.796	0.914	0.143	1	0.999	0.66
TRPM7	R617C	VUS	0.06	0.99	0.202	-3.04	0.53	2.275	0	-0.91	1	-0.453	3.457	0.026	0.3288	0.405	0.393	0.795	0.832	0.923	0.437	0.971	0.248	0.665	0.999	0.786
TRPM7	R819W	VUS	0.005	0.966	0.014	-2.87	0.306	2.57	0.003	-1.66	0.979	-0.056	3.01	0.097	0.4672	.	0.519	0.759	0.879	0.177	0.744	0.957	0.713	0.001	0.997	0.331
TRPM7	R843Q	Benign	0.076	0.051	0.088	-2.93	0.004	1.6	0	-1.78	0.991	-0.458	2.625	0.01	0.3791	.	0.321	0.653	0.69	0.08	0.213	0.933	0.571	0.355	0.999	0.449
TRPM7	R975H	VUS	0.036	1	0.001	-4.34	0.954	2.635	0	-6.24	1	1.044	4.054	0.33	0.9874	0.87	0.954	0.892	1.757	0.832	0.969	0.991	0.957	1	0.999	0.878
TRPM7	S1155F	Benign	0.093	0.855	0.616	-2.06	0.289	1.24	0	1.51	1	-1.034	2.969	0.02	0.0819	0.365	0.28	0.437	0.668	0.11	0.403	0.856	0.324	1	0.988	0.772
TRPM7	S1351P	Benign	0.204	0.838	0.23	0.19	0.367	0.805	0.137	0.35	0.592	-0.818	2.849	0.02	0.1255	.	0.162	0.52	0.325	0.104	0.405	0.852	0.137	0.24	0.994	0.495
TRPM7	S1493P	VUS	0.004	0	0.421	1.55	0	1.01	0.393	0.61	0.997	-1.039	2.114	0.013	0.0945	0.289	0.085	0.326	0.151	0.33	0.134	0.583	0.091	0.021	0.991	0.36
TRPM7	S1660N	Benign	0.121	0	0.079	-0.57	0	0.77	0.004	3.33	0.95	-0.999	2.517	.	0.0114	.	0.073	0.225	0.11	0.012	0.145	0.728	0.107	0.983	0.978	0.599
TRPM7	S744F	Benign	0.001	0.999	0.001	-3.3	0.991	2.325	0	-0.2	1	-0.181	4.274	0.059	0.4313	.	0.66	0.843	1.578	0.545	0.692	0.964	0.79	1	0.998	0.922
TRPM7	T1031I	Benign	0.368	0.001	0.127	-3.27	0.006	0.765	0	-4.97	0.946	0.626	1.974	0.098	0.8578	0.517	0.362	0.772	0.643	0.061	0.238	0.823	0.748	0.01	0.987	0.509
TRPM7	T1430A	Benign	1	0	0.77	-0.2	0	0	0.64	0.79	1	-1.049	0.216	0.003	0.0386	.	0.058	0.136	0.116	0.003	0.037	0.569	0.076	0.014	0.134	0.269
TRPM7	T1505I	Benign	0.036	0	0.2	-0.31	0	0.55	0.614	0.75	0.981	-1.051	1.853	0.008	0.0601	0.17	0.078	0.266	0.129	0.025	0.066	0.682	0.088	0.014	0.978	0.32
TRPM7	T1858N	Benign	0.12	0.02	0.2	-0.13	0.01	0	0.369	0.7	0.924	-1.046	2.064	0.005	0.0763	.	0.05	0.396	0.143	0.034	0.164	0.82	0.102	0.38	0.92	0.445
TRPM7	T269S	Benign	0.047	0.001	0.067	0.16	0.001	-0.345	0.001	4.08	0.985	-0.972	2.232	0.003	0.0086	0.41	0.045	0.173	0.11	0.786	0.354	0.71	0.146	0.104	0.984	0.472
TRPM7	T615A	Benign	0.229	0.163	0.522	-1.08	0.061	1.1	0	0.02	0.989	-1.103	1.751	0.006	0.055	.	0.029	0.488	0.12	0.012	0.1	0.727	0.16	0	0.962	0.527
TRPM7	T84A	VUS	0.002	0.997	0.004	-3.81	0.985	3.435	0	-0.24	1	0.098	3.868	0.088	0.4901	0.325	0.549	0.645	0.524	0.976	0.819	0.984	0.758	1	0.997	0.615
TRPM7	V1010L	Benign	0.033	0.996	0.003	-2.69	0.973	2.12	0	-4.9	1	1.112	4.239	0.458	0.9587	0.546	0.871	0.861	1.417	0.964	0.785	0.989	0.901	1	0.998	0.853
TRPM7	V1294I	Benign	0.578	0.001	0.485	-0.25	0.001	0	0.049	0.67	0.999	-1.051	1.119	0.003	0.0978	.	0.098	0.437	0.096	0.037	0.039	0.747	0.1	0.631	0.965	0.325
TRPM7	V40I	Benign	0.503	0.997	1	-0.13	0.969	0.95	0.004	1.37	1	-1.055	2.739	0.01	0.1089	0.312	0.169	0.441	0.11	0.186	0.628	0.799	0.116	1	0.881	0.654
TRPM7	W887R	VUS	0	0.996	0.001	-12.32	0.945	3.065	0	0.02	1	0.158	4.27	0.099	0.4876	0.759	0.726	0.886	2.107	1	0.986	0.973	0.957	1	0.997	0.85
TRPM7	Y1181C	VUS	0	1	0.001	-6.73	0.997	2.25	0	0.69	1	-0.488	3.987	0.112	0.2956	0.505	0.473	0.644	1.724	0.978	0.854	0.981	0.86	1	0.998	0.866
TRPM7	Y537H	Benign	0	0.999	0.015	-4.55	0.996	2.545	0	-0.9	1	0.208	4.03	0.063	0.5593	.	0.847	0.687	0.655	0.527	0.95	0.958	0.686	1	0.999	0.82
TRPV4	A10T	VUS	0.284	0.002	0.457	-0.54	0	1.04	0.508	-2.57	1	-0.731	-1.191	0.081	0.3471	0.12	0.222	0.429	0.375	0.061	0.026	0.49	0.233	0.986	0.735	0.65
TRPV4	A10V	VUS	0.2	0.002	0.092	-0.6	0	1.04	0.508	-2.61	1	-0.634	-0.104	0.116	0.4405	0.109	0.168	0.593	0.385	0.025	0.044	0.597	0.261	0.966	0.974	0.659
TRPV4	A137P	VUS	0.01	0.337	0.189	-1.13	0.092	0.345	0.133	-2.62	0.94	-0.201	2.289	0.35	0.5568	0.411	0.496	0.918	0.57	0.533	0.205	0.905	0.327	0.999	0.995	0.529
TRPV4	A198G	VUS	0	0.999	0.008	-3.72	0.99	1.895	0	-2.99	1	1.009	4.23	0.407	0.8964	0.685	0.894	0.992	0.727	0.983	0.705	0.942	0.87	1	0.998	0.725
TRPV4	A198T	VUS	0	1	0.003	-3.72	0.998	1.895	0	-2.95	1	0.998	3.976	0.408	0.8959	0.716	0.838	0.992	1.005	0.97	0.893	0.985	0.827	1	0.999	0.738
TRPV4	A217T	VUS	0.01	1	0.024	-2.84	0.892	2.9	0	-2.83	1	0.811	3.475	0.179	0.8746	0.52	0.686	0.955	1.018	0.977	0.794	0.963	0.757	1	0.999	0.698
TRPV4	A241V	VUS	0.014	0.067	0.002	-3.44	0.021	2.365	0	-0.45	1	-0.472	2.931	0.077	0.3081	0.682	0.462	0.754	0.425	0.958	0.66	0.96	0.504	1	0.999	0.691
TRPV4	A245T	VUS	0	1	0.002	-3.58	0.938	3.38	0	-2.19	1	0.911	3.378	0.231	0.8391	0.715	0.828	0.952	1.169	0.993	0.858	0.972	0.632	1	0.999	0.875
TRPV4	A266P	VUS	0.001	1	0.034	-4.36	1	2.345	0	-0.68	1	0.247	3.938	0.219	0.5664	0.705	0.781	0.96	0.983	0.937	0.872	0.944	0.5	1	0.998	0.795
TRPV4	A266T	VUS	0.004	1	0.014	-3.51	0.999	2.015	0	-0.67	1	-0.114	3.876	0.147	0.4669	0.64	0.581	0.948	1.15	0.976	0.81	0.953	0.484	1	0.999	0.758
TRPV4	A266V	VUS	0.04	1	0.084	-3.44	0.999	1.115	0	-0.59	1	-0.17	4.07	0.034	0.4271	0.658	0.572	0.941	0.701	0.993	0.831	0.923	0.478	1	0.999	0.774
TRPV4	A293T	VUS	0.001	0.995	0.002	-3.78	0.774	3.155	0	-0.88	1	0.246	3.729	0.152	0.571	.	0.756	0.874	1.073	0.976	0.869	0.956	0.848	0.999	0.999	0.727
TRPV4	A2V	VUS	0.079	0.002	0.06	-0.51	0.001	1.355	0.383	-2.5	1	-0.551	2.599	0.167	0.3872	0.141	0.217	0.792	0.386	0.333	0.112	0.648	0.252	0.995	0.994	0.783
TRPV4	A327G	VUS	0.002	0.167	0.002	-3.72	0.084	2.435	0	-0.61	1	-0.242	2.865	0.065	0.4302	0.61	0.492	0.784	0.557	0.975	0.697	0.953	0.792	1	0.997	0.833
TRPV4	A327V	VUS	0.001	0.996	0.017	-3.64	0.355	2.23	0	-0.52	1	-0.555	2.954	0.051	0.3758	0.563	0.543	0.779	0.784	0.987	0.594	0.99	0.748	1	0.999	0.855
TRPV4	A410V	VUS	0.179	0.028	0.236	-1.37	0.016	1.65	0	-2.55	1	-0.307	2.75	0.038	0.4896	0.434	0.294	0.915	0.436	0.867	0.492	0.852	0.399	0.01	0.996	0.76
TRPV4	A431V	VUS	0.346	0	0.178	-0.77	0	0.255	0.021	-2.57	1	-0.775	1.747	0.041	0.3434	0.489	0.216	0.8	0.385	0.147	0.091	0.631	0.273	0	0.968	0.407
TRPV4	A451V	VUS	1	1	0.71	-0.44	0.997	-0.11	0	-2.75	1	0.396	3.623	0.067	0.7141	0.291	0.551	0.957	1.161	0.914	0.671	0.767	0.267	1	0.631	0.823
TRPV4	A468V	VUS	0.059	1	0.062	-2.28	0.997	1.955	0	0.23	1	-0.566	4.022	0.03	0.3297	0.448	0.239	0.853	1.192	0.896	0.741	0.963	0.476	1	0.999	0.662
TRPV4	A481T	VUS	0.123	0.028	0.127	-0.19	0.015	-0.18	0	0.18	1	-1.002	2.148	0.01	0.1074	0.693	0.09	0.741	0.382	0.272	0.443	0.898	0.56	0.992	0.997	0.552
TRPV4	A54G	VUS	0.508	0	0.25	-0.29	0	0	0.658	-2.55	1	-0.736	0.532	0.063	0.3968	0.251	0.227	0.682	0.388	0.03	0.05	0.634	0.246	0.901	0.965	0.661
TRPV4	A569G	VUS	0.344	0.01	0.345	-2.18	0.023	0.84	0	-1.97	0.785	-0.519	2.634	0.012	0.3403	0.411	0.251	0.876	0.927	0.719	0.104	0.874	0.775	0.022	0.991	0.578
TRPV4	A589V	VUS	0.395	0.955	0.685	0.56	0.755	0.265	0	-4.89	1	0.884	3.011	0.111	0.9118	0.472	0.476	0.965	1.631	0.792	0.666	0.839	0.505	1	0.999	0.785
TRPV4	A640V	VUS	0.167	0.109	0.227	-1.19	0.174	0.145	0	-5.01	0.501	0.9	2.524	0.153	0.8434	0.482	0.442	0.928	1.003	0.883	0.214	0.871	0.66	0.705	0.991	0.41
TRPV4	A716S	LP/P	0	1	0.054	-2.89	0.999	3.56	0	-5.62	1	1.06	3.751	0.689	0.9831	0.62	0.942	0.98	1.962	0.995	0.884	0.947	0.971	1	0.998	0.871
TRPV4	A716T	LP/P	0	1	0.002	-3.86	1	3.56	0	-5.61	1	1.06	3.959	0.715	0.9831	0.509	0.941	0.982	2.026	0.997	0.844	0.956	0.984	1	0.999	0.886
TRPV4	A755V	VUS	0.037	0.168	0.076	-2.36	0.045	0.605	0	-2.57	1	-0.204	3.239	0.042	0.5163	0.323	0.339	0.891	0.926	0.506	0.381	0.927	0.677	1	0.999	0.693
TRPV4	A869S	VUS	0.265	0.003	0.14	-0.45	0.003	-1.1	0.001	-2.52	0.912	-0.576	0.529	0.023	0.4035	0.168	0.212	0.841	0.826	0.376	0.075	0.715	0.238	1	0.99	0.356
TRPV4	C194Y	VUS	0	1	0.001	-8.53	0.989	1.935	0	-2.67	1	0.975	3.683	0.332	0.8778	0.48	0.794	0.986	1.584	0.997	0.91	0.989	0.831	1	0.998	0.884
TRPV4	C250Y	VUS	0.076	1	0.139	-2.12	0.992	-0.34	0	-0.07	1	-0.414	2.585	0.055	0.2613	0.604	0.344	0.872	1.596	0.829	0.826	0.923	0.298	1	0.975	0.849
TRPV4	C480F	VUS	0.651	0.007	0.468	-0.59	0.002	0.41	0.001	0.33	0.967	-0.999	2.042	0.011	0.104	0.418	0.208	0.763	0.599	0.435	0.653	0.89	0.621	0.629	0.834	0.586
TRPV4	C777Y	LP/P	0.001	1	0.003	-9.56	0.998	2.85	0	-2.68	1	0.815	4.218	0.303	0.8485	0.589	0.827	0.978	2.586	1	0.99	0.948	0.819	1	0.998	0.858
TRPV4	C853Y	VUS	0.001	0.679	0.006	-1.2	0.202	0	0.097	-2.5	1	-0.366	1.689	0.055	0.4243	0.422	0.349	0.928	1.552	0.286	0.29	0.859	0.301	1	0.995	0.567
TRPV4	D105N	VUS	0.003	0.999	0.145	-1.89	0.986	1.935	0.003	-2.96	1	0.845	3.865	0.341	0.7781	0.415	0.594	0.978	1.189	0.877	0.837	0.961	0.519	1	0.999	0.867
TRPV4	D105Y	VUS	0.001	0.937	0.014	-2.88	0.645	1.935	0.003	-3.04	1	0.771	3.786	0.517	0.7909	0.437	0.779	0.956	1.274	0.98	0.932	0.915	0.656	1	0.989	0.871
TRPV4	D109G	VUS	0.111	0.009	0.159	-1.51	0.011	1.545	0.018	-2.89	0.982	-0.395	3.146	0.1	0.515	0.384	0.349	0.928	0.545	0.453	0.446	0.888	0.457	0.993	0.99	0.85
TRPV4	D167V	VUS	0.053	0.009	0.209	-3.59	0.005	1.245	0.014	-2.58	1	-0.182	3.131	0.389	0.5035	0.457	0.425	0.94	0.571	0.648	0.723	0.7	0.655	0.997	0.982	0.703
TRPV4	D208N	VUS	0.118	0.03	0.142	-1.85	0.005	1.16	0.006	-2.52	0.998	-0.385	2.211	0.111	0.5669	0.443	0.239	0.907	0.38	0.293	0.227	0.859	0.481	0.013	0.997	0.525
TRPV4	D277G	VUS	0.294	0.945	0.459	0.01	0.55	2.085	0	-2.68	1	0.687	4.665	0.166	0.798	0.358	0.666	0.919	0.519	0.839	0.454	0.85	0.331	0.997	0.989	0.726
TRPV4	D333G	LP/P	0.001	0.073	0.037	-6.37	0.023	2.54	0	0.22	0.775	-0.321	3.178	0.057	0.2833	0.722	0.595	0.89	0.566	0.991	0.985	0.975	0.809	0.999	0.993	0.855
TRPV4	D333Y	VUS	0	1	0.001	-8.09	0.942	2.89	0	0.18	1	-0.201	3.659	0.108	0.3683	0.649	0.511	0.872	1.319	0.995	0.957	0.979	0.827	1	0.993	0.879
TRPV4	D347H	VUS	0.002	1	0.004	-4.28	0.965	2.615	0	-0.6	1	0.101	3.78	0.096	0.5231	.	0.613	0.934	1.301	0.979	0.772	0.955	0.812	1	0.995	0.752
TRPV4	D347Y	VUS	0.001	1	0.002	-6.37	0.985	2.615	0	-0.61	1	0.195	3.842	0.192	0.5485	.	0.741	0.921	1.342	0.912	0.846	0.957	0.825	1	0.994	0.742
TRPV4	D359N	VUS	0.476	0.55	0.488	-0.38	0.037	0.255	0	0.28	1	-0.938	2.62	0.013	0.1614	0.441	0.07	0.849	0.407	0.267	0.573	0.797	0.233	1	0.997	0.582
TRPV4	D396Y	VUS	0.005	1	0.011	-4.97	0.874	2.67	0	-2.64	1	0.869	3.546	0.178	0.8397	0.474	0.796	0.961	1.24	0.993	0.65	0.944	0.804	1	0.994	0.598
TRPV4	D425Y	VUS	0	1	0	-7.7	0.998	3.725	0	-2.9	1	0.999	4.07	0.409	0.8912	0.807	0.958	0.988	1.335	0.999	0.938	0.909	0.878	1	0.994	0.877
TRPV4	D507G	VUS	0.398	1	0.345	-1.88	0.998	1.855	0	-2.17	1	0.314	3.952	0.324	0.696	0.633	0.715	0.951	1.211	0.947	0.804	0.901	0.806	0.952	0.98	0.575
TRPV4	D53E	VUS	0.571	0	1	-0.04	0	0	0.043	-2.38	1	-0.667	-0.313	0.09	0.2317	0.158	0.172	0.467	0.362	0.074	0.048	0.646	0.225	0.99	0.933	0.771
TRPV4	D62N	VUS	0.017	0.991	0.3	-0.88	0.627	1.895	0	-2.85	1	0.774	2.814	0.431	0.7752	0.264	0.392	0.923	1.083	0.865	0.792	0.941	0.303	1	0.998	0.797
TRPV4	D682N	VUS	0.002	1	0.004	-4.63	0.959	2.685	0	-3.03	1	0.88	4.086	0.206	0.8827	0.648	0.726	0.988	2.017	0.984	0.571	0.928	0.951	1	0.999	0.691
TRPV4	D820G	VUS	0.061	0.78	0.132	-1.73	0.265	2.095	0	-2.56	1	0.008	3.226	0.302	0.5647	0.333	0.646	0.918	1.748	0.49	0.614	0.817	0.512	1	0.996	0.593
TRPV4	D820Y	VUS	0.011	0.998	0.042	-2.34	0.87	2.095	0	-2.6	1	0.562	5.966	0.671	0.765	0.359	0.706	0.937	2.194	0.696	0.662	0.856	0.698	1	0.989	0.645
TRPV4	D84N	VUS	0.004	0.983	0.038	-0.95	0.454	1.75	0.011	-2.92	1	0.721	3.644	0.359	0.7602	0.394	0.447	0.953	1.001	0.864	0.368	0.946	0.397	1	0.999	0.859
TRPV4	D854H	VUS	0.017	0.465	0.121	-0.75	0.277	-0.69	0.632	-2.53	1	-0.528	1.305	0.087	0.4362	0.334	0.199	0.87	1.058	0.35	0.115	0.887	0.244	1	0.989	0.461
TRPV4	D854N	VUS	0.163	0.001	0.291	-0.35	0.001	-0.69	0.632	-2.48	1	-0.692	0.904	0.033	0.3767	.	0.107	0.827	0.882	0.03	0.147	0.908	0.223	1	0.979	0.449
TRPV4	E14V	VUS	0.01	0	0.054	-1	0	0.895	0.783	-2.62	1	-0.442	2.066	0.27	0.4336	0.165	0.347	0.934	0.505	0.173	0.234	0.795	0.263	0.986	0.978	0.777
TRPV4	E17G	VUS	0.007	0.435	0.075	-0.94	0.057	0.895	0.79	-2.69	0.989	-0.431	2.867	0.208	0.4738	0.173	0.341	0.904	0.473	0.146	0.083	0.825	0.257	0.999	0.996	0.769
TRPV4	E183K	VUS	0.243	0.031	0.633	-0.93	0.036	1.895	0	-2.5	1	-0.084	2.602	0.228	0.5598	0.443	0.517	0.923	0.49	0.729	0.859	0.853	0.277	1	0.997	0.828
TRPV4	E183V	VUS	0.061	0.286	0.204	-2.66	0.177	1.895	0	-2.6	1	0.152	2.974	0.427	0.5914	0.411	0.496	0.919	0.803	0.957	0.647	0.716	0.664	0.997	0.972	0.752
TRPV4	E218K	VUS	0.14	0.987	0.233	-1.82	0.533	1.985	0	-2.53	1	0.277	2.819	0.078	0.7045	0.601	0.695	0.939	0.61	0.861	0.406	0.873	0.351	1	0.999	0.697
TRPV4	E278D	VUS	0.044	0.659	0.444	-1.09	0.047	1.445	0	-2.59	1	0.162	1.17	0.069	0.6972	0.326	0.656	0.887	0.39	0.839	0.64	0.852	0.291	0.001	0.992	0.736
TRPV4	E278K	LP/P	0.643	0.965	0.786	0.28	0.242	0.41	0	-2.5	1	0.139	2.849	0.064	0.6545	0.422	0.578	0.897	0.66	0.876	0.82	0.926	0.212	1	0.998	0.807
TRPV4	E393V	VUS	0	0.919	0.001	-6.13	0.4	3.495	0	-3.06	1	0.94	4.116	0.45	0.8743	0.675	0.923	0.976	1.112	0.996	0.88	0.917	0.845	0.992	0.994	0.656
TRPV4	E429K	VUS	0.035	0.012	0.007	-1.61	0.01	2.735	0	-2.59	1	0.465	3.135	0.085	0.7131	0.521	0.652	0.947	0.451	0.951	0.536	0.934	0.415	1	0.998	0.795
TRPV4	E448K	VUS	0.058	1	0.131	-2.78	0.994	1.375	0	-2.68	1	0.543	3.715	0.221	0.7712	.	0.701	0.976	1.28	0.955	0.863	0.859	0.746	1	0.999	0.86
TRPV4	E572K	VUS	0.449	0.675	0.424	-1	0.313	1.26	0	-2.1	1	-0.004	2.5	0.072	0.5947	0.541	0.401	0.941	1.302	0.433	0.316	0.934	0.734	0.944	0.997	0.706
TRPV4	E572Q	VUS	0.005	0.997	0.021	-1.54	0.948	2.035	0	-2.67	1	0.723	3.089	0.117	0.8453	0.514	0.601	0.979	2.018	0.868	0.533	0.9	0.794	0.944	0.999	0.612
TRPV4	E6K	VUS	0.029	0.024	0.077	-0.5	0.007	0.69	0.362	-2.57	1	-0.465	1.894	0.227	0.4989	0.176	0.211	0.822	0.459	0.064	0.09	0.898	0.25	0.992	0.995	0.713
TRPV4	E720K	VUS	0.004	0.999	0.025	-2.98	0.879	2.75	0	-1.99	1	0.585	3.661	0.142	0.7542	0.63	0.809	0.978	2.133	0.848	0.607	0.941	0.892	1	0.999	0.909
TRPV4	E728D	VUS	0.18	0.982	0.256	-2.13	0.539	1.31	0	-2.83	1	0.373	2.836	0.043	0.6911	0.383	0.407	0.927	1.769	0.924	0.385	0.852	0.82	0.158	0.998	0.825
TRPV4	E797D	LP/P	0	0.981	0.024	-2.64	0.596	2.88	0	-3.12	1	0.873	3.222	0.492	0.8534	0.392	0.725	0.969	1.788	0.993	0.769	0.91	0.758	1	0.998	0.745
TRPV4	E797K	LP/P	0	0.993	0.002	-3.65	0.454	2.88	0	-3.17	1	0.907	3.783	0.402	0.8822	0.678	0.838	0.974	2.04	0.999	0.942	0.959	0.814	1	0.999	0.814
TRPV4	F273L	LP/P	0	0.987	0.008	-5.37	0.821	3.525	0	-3.47	1	0.944	3.815	0.357	0.8921	0.602	0.878	0.96	0.456	0.992	0.814	0.94	0.846	0.047	0.999	0.796
TRPV4	F386L	VUS	0.354	0.014	0.325	-2.96	0.003	1.235	0	-0.4	1	-1.007	1.479	0.022	0.153	0.596	0.384	0.509	0.457	0.768	0.612	0.839	0.782	0.002	0.877	0.729
TRPV4	F526C	VUS	0.006	0.063	0.024	-3.7	0.016	2.14	0.009	-3.15	1	0.203	3.044	0.292	0.6979	0.576	0.429	0.944	0.567	0.917	0.444	0.827	0.867	0.029	0.968	0.586
TRPV4	F592L	LP/P	0.003	1	0.009	-4.79	0.996	2.94	0	-2.32	1	0.699	3.726	0.183	0.7835	0.699	0.862	0.963	2.178	0.993	0.845	0.919	0.943	0.021	0.999	0.918
TRPV4	F617L	LP/P	0	1	0.003	-5.79	0.996	3.57	0	-2.45	1	0.804	4.074	0.452	0.8304	0.753	0.894	0.963	2.194	0.992	0.969	0.913	0.96	0.013	0.999	0.937
TRPV4	F751L	VUS	0.113	0.518	0.172	-1.26	0.164	1.905	0	-2.44	0.61	-0.132	2.564	0.047	0.5238	0.523	0.403	0.889	1.204	0.603	0.676	0.911	0.358	0.183	0.997	0.802
TRPV4	F756Y	VUS	0.014	0.999	0.148	-2.04	0.985	2.58	0	-2.62	1	0.575	4.03	0.229	0.8081	0.547	0.747	0.967	2.167	0.927	0.702	0.825	0.435	1	0.997	0.866
TRPV4	F75L	VUS	0.011	0.982	0.042	-1.26	0.952	1.935	0.001	-3	1	0.559	4.134	0.31	0.7843	0.394	0.684	0.959	1.297	0.911	0.773	0.928	0.42	1	0.998	0.924
TRPV4	G111S	VUS	0.229	0.991	0.6	-0.54	0.543	1.895	0.047	-2.87	0.998	0.335	3.608	0.189	0.7025	0.4	0.454	0.96	0.688	0.504	0.65	0.957	0.455	1	0.998	0.828
TRPV4	G13R	VUS	0.088	0.935	0.236	-0.58	0.309	0.205	0.218	-2.93	1	-0.159	1.02	0.211	0.6589	0.161	0.264	0.886	0.465	0.091	0.074	0.745	0.288	0.993	0.991	0.785
TRPV4	G13W	VUS	0.007	0.993	0.006	-0.97	0.877	0.895	0.218	-2.97	1	-0.028	2.294	0.305	0.6927	.	0.237	0.921	1.054	0.343	0.211	0.819	0.302	0.993	0.994	0.779
TRPV4	G168R	VUS	0.016	0.619	0.008	-4.35	0.142	1.895	0.002	-2.68	1	0.761	2.913	0.513	0.7801	0.439	0.741	0.97	0.584	0.989	0.796	0.892	0.794	1	0.998	0.825
TRPV4	G20A	VUS	0.024	0.172	0.102	-1.34	0.058	1.495	0.23	-2.58	0.973	0.17	1.871	0.27	0.7623	0.127	0.287	0.896	0.475	0.285	0.225	0.771	0.339	1	0.986	0.814
TRPV4	G221D	VUS	0.489	0.497	0.411	-1.09	0.076	1.82	0	-2.53	1	0.093	2.07	0.084	0.6214	0.406	0.614	0.962	0.673	0.789	0.622	0.801	0.354	1	0.989	0.704
TRPV4	G270V	LP/P	0	1	0	-8.05	1	3.52	0	-3.77	1	1.066	3.674	0.544	0.9261	0.628	0.921	0.973	1.357	0.999	0.987	0.985	0.86	1	0.998	0.889
TRPV4	G27S	VUS	0.164	0.518	0.318	-0.32	0.255	.	0.008	-2.49	1	-0.062	1.842	0.188	0.6751	0.152	0.287	0.862	0.385	0.154	0.056	0.892	0.276	0.998	0.995	0.802
TRPV4	G280S	LP/P	0.642	0.999	0.499	-0.48	0.993	1.66	0	-0.49	1	-0.202	3.178	0.067	0.4692	0.269	0.274	0.879	1.01	0.98	0.861	0.885	0.296	1	0.972	0.783
TRPV4	G321V	VUS	0	1	0.001	-8.55	0.998	3.835	0	-1.17	1	0.729	3.264	0.215	0.7294	0.783	0.872	0.941	1.359	1	0.971	0.991	0.915	1	0.998	0.907
TRPV4	G428E	VUS	0.276	0.976	0.294	0.09	0.484	0.585	0	-2.54	1	0.043	2.988	0.078	0.5824	0.415	0.625	0.97	1.118	0.907	0.713	0.868	0.243	1	0.996	0.837
TRPV4	G428R	VUS	0.059	0.999	0.101	-1.07	0.968	1.54	0	-2.6	1	0.394	3.812	0.101	0.7383	0.426	0.616	0.97	1.317	0.938	0.805	0.952	0.351	1	0.999	0.848
TRPV4	G42V	VUS	0.112	0.002	0.247	-0.77	0.003	-0.345	0.873	-2.57	0.994	-0.406	1.983	0.256	0.4118	.	0.286	0.833	0.488	0.068	0.074	0.843	0.304	0.951	0.91	0.831
TRPV4	G42W	VUS	0.003	0.979	0.01	-1.06	0.793	0.345	0.873	-2.64	1	-0.124	3.586	0.679	0.7057	0.161	0.346	0.879	1.132	0.771	0.394	0.907	0.332	0.997	0.99	0.853
TRPV4	G539R	VUS	0.154	1	0.387	-1.93	1	2.275	0	-2.45	1	0.388	4.026	0.137	0.7608	0.601	0.713	0.952	1.294	0.978	0.716	0.915	0.844	1	0.998	0.776
TRPV4	G539V	VUS	0.054	1	0.491	-3.2	1	2.97	0	-2.43	1	0.422	4.276	0.167	0.7654	0.529	0.739	0.969	1.345	0.995	0.91	0.892	0.933	1	0.997	0.713
TRPV4	G547C	VUS	0.097	1	0.027	-4.54	1	2.605	0	-2.86	1	0.823	4.378	0.258	0.8333	0.667	0.881	0.972	2.106	0.998	0.943	0.95	0.96	1	0.996	0.847
TRPV4	G595V	VUS	0	1	0.008	-8.69	1	2.805	0	-2.71	1	0.829	3.914	0.236	0.8605	0.741	0.906	0.986	2.265	0.997	0.962	0.986	0.951	1	0.998	0.911
TRPV4	G600E	LP/P	0	1	0.01	-7.71	1	3.57	0	-2.24	1	0.829	3.949	0.295	0.8407	0.769	0.902	0.989	2.3	0.998	0.965	0.966	0.991	1	0.998	0.94
TRPV4	G600W	LP/P	0	1	0	-7.72	1	3.57	0	-2.67	1	0.936	4.233	0.512	0.8849	0.744	0.909	0.972	2.209	1	0.957	0.969	0.99	1	0.997	0.941
TRPV4	G627S	VUS	0	1	0.003	-5.79	1	3.54	0	-3.8	1	1.039	4.243	0.394	0.9302	0.454	0.891	0.991	2.045	0.999	0.936	0.975	0.952	1	0.999	0.869
TRPV4	G679S	VUS	0.001	1	0.008	-5.79	1	3.105	0	-3.01	1	0.93	4.001	0.343	0.8803	0.716	0.855	0.981	2.045	0.996	0.862	0.961	0.967	0.996	0.999	0.788
TRPV4	G681D	VUS	0.001	1	0.016	-6.75	1	3	0	-1.93	1	0.611	3.911	0.229	0.793	0.688	0.859	0.979	2.305	0.996	0.965	0.94	0.951	1	0.999	0.858
TRPV4	G723S	VUS	0.255	1	0.3	-0.6	0.999	1.28	0	-1.93	1	-0.016	3.301	0.085	0.6277	0.347	0.52	0.936	1.961	0.914	0.53	0.862	0.614	1	0.998	0.891
TRPV4	G765D	VUS	0.001	1	0.001	-5.32	1	2.675	0	-2.73	1	0.855	3.748	0.29	0.8518	0.386	0.751	0.978	2.302	0.996	0.985	0.952	0.836	1	0.999	0.905
TRPV4	G770S	VUS	0.013	0.999	0.018	-3.39	0.922	2.645	0	-2.63	1	0.774	3.825	0.151	0.8325	0.352	0.589	0.954	2.032	0.955	0.776	0.966	0.813	1	0.998	0.806
TRPV4	G78W	LP/P	0	1	0.002	-2.33	1	1.935	0	-3.52	1	1.002	4.065	0.81	0.8827	0.386	0.727	0.956	1.315	0.985	0.934	0.953	0.734	1	0.997	0.9
TRPV4	G793D	VUS	0.015	0.007	0.033	-3.97	0.01	2.505	0	-2.66	1	0.241	3.096	0.275	0.6706	0.522	0.563	0.943	1.196	0.967	0.677	0.867	0.818	1	0.995	0.872
TRPV4	G7C	VUS	0.04	0.221	0.099	-0.58	0.111	0	0.588	-2.56	1	-0.469	0.561	0.216	0.4254	.	0.262	0.656	0.698	0.049	0.199	0.817	0.245	0.973	0.984	0.643
TRPV4	G7D	VUS	0.043	0.005	0.13	-0.44	0.007	0	0.588	-2.5	1	-0.496	1.191	0.216	0.4739	0.093	0.283	0.763	0.541	0.063	0.079	0.821	0.241	0.983	0.959	0.663
TRPV4	G800D	LP/P	0	1	0	-5.8	0.999	2.325	0	-3.05	1	0.837	3.784	0.631	0.8482	0.474	0.768	0.972	2.305	0.999	0.971	0.973	0.818	1	0.998	0.762
TRPV4	G809D	VUS	0.002	0.998	0.018	-1.71	0.916	2.175	0	-2.63	1	0.64	3.743	0.535	0.781	0.351	0.668	0.956	2.237	0.962	0.861	0.89	0.384	1	0.996	0.729
TRPV4	G809S	VUS	0.605	0.993	0.939	-0.64	0.78	1.025	0	-2.5	1	0.004	3.146	0.237	0.6053	.	0.527	0.928	1.34	0.633	0.739	0.883	0.219	1	0.996	0.638
TRPV4	G859C	VUS	0.014	0.698	0.091	-0.62	0.224	1.1	0.032	-2.51	0.999	-0.421	1.928	0.168	0.4681	0.331	0.184	0.819	1.563	0.434	0.207	0.842	0.281	0.999	0.976	0.325
TRPV4	H115Q	VUS	0.321	0.003	0.505	0.02	0.003	-0.205	0.112	-2.46	0.996	-0.732	0.789	0.065	0.3709	0.332	0.138	0.793	0.388	0.157	0.111	0.702	0.201	0.711	0.847	0.608
TRPV4	H243R	VUS	0.001	1	0.033	-6.52	1	3.54	0	-1.28	1	0.731	3.389	0.279	0.7485	0.677	0.898	0.939	1.339	0.994	0.836	0.966	0.644	0.997	0.995	0.877
TRPV4	H309Y	VUS	0.25	0.053	0.331	-0.84	0.015	0.265	0	-0.53	1	-0.814	2.207	0.041	0.1977	0.441	0.282	0.771	0.475	0.676	0.425	0.892	0.314	1	0.987	0.746
TRPV4	H326Q	VUS	0	0.996	0.002	-7.6	0.811	3.795	0	-0.91	1	0.227	1.853	0.179	0.6219	0.825	0.691	0.659	0.443	0.991	0.583	0.926	0.869	0.001	0.977	0.882
TRPV4	H388Y	VUS	0.563	0.985	0.463	-1.58	0.537	0.705	0	-0.44	1	-0.769	3.069	0.027	0.2307	0.47	0.251	0.854	0.462	0.632	0.449	0.881	0.383	1	0.959	0.813
TRPV4	H731R	VUS	0.756	0.126	0.778	-0.88	0.055	0.895	0	-1.9	0.999	-0.414	2.61	0.022	0.4136	0.328	0.214	0.895	1.097	0.39	0.345	0.395	0.34	1	0.922	0.845
TRPV4	I127F	VUS	0.443	0.026	0.215	-0.76	0.02	1.04	0.712	-2.66	0.989	-0.555	1.793	0.208	0.4708	0.305	0.137	0.819	0.74	0.083	0.092	0.807	0.312	0.807	0.876	0.585
TRPV4	I128M	VUS	0.132	0.257	0.13	0.06	0.054	0.895	0.281	-2.6	1	-0.545	0.301	0.102	0.3256	0.235	0.125	0.725	0.393	0.123	0.05	0.669	0.242	0.953	0.87	0.505
TRPV4	I216M	VUS	0.003	0.982	0.009	-2.36	0.936	3.08	0	-2.75	1	0.29	1.795	0.145	0.7973	0.397	0.584	0.886	1.076	0.926	0.734	0.954	0.742	0	0.995	0.529
TRPV4	I234T	VUS	0.535	0.116	0.556	1.11	0.025	0	0.001	-0.5	1	-0.298	2.006	0.102	0.362	0.53	0.223	0.841	0.506	0.314	0.386	0.934	0.239	0.925	0.904	0.573
TRPV4	I246T	VUS	0	0.99	0.001	-4.48	0.921	0.895	0	-0.15	1	-0.472	3.413	0.093	0.2169	0.698	0.661	0.826	1.351	0.992	0.913	0.976	0.541	0.997	0.996	0.818
TRPV4	I331F	LP/P	0.001	0.999	0.002	-3.73	0.774	2.42	0	0.28	0.988	-0.455	3.552	0.063	0.2651	0.754	0.4	0.824	1.452	0.958	0.89	0.976	0.796	0.2	0.974	0.794
TRPV4	I331T	LP/P	0.001	0.988	0.002	-3.84	0.773	2.765	0	0.32	1	-0.36	3.492	0.055	0.3352	0.595	0.388	0.867	1.288	0.993	0.864	0.925	0.796	0.999	0.997	0.855
TRPV4	I383T	VUS	0.046	0.983	0.045	-3.53	0.784	1.43	0	-0.56	1	-0.398	3.609	0.064	0.3859	0.543	0.593	0.919	1.287	0.934	0.697	0.857	0.764	1	0.995	0.724
TRPV4	I443T	VUS	0.742	0.003	1	0.49	0.002	0.21	0.002	0.37	0.996	-1.077	2.017	0.01	0.0823	0.567	0.117	0.806	0.495	0.045	0.374	0.813	0.209	0	0.356	0.728
TRPV4	I484V	VUS	0.08	0.391	0.166	-0.55	0.194	2.445	0	-2.68	1	0.462	2.301	0.056	0.7317	0.461	0.56	0.95	0.327	0.769	0.409	0.858	0.604	1	0.997	0.566
TRPV4	I529T	VUS	0.106	0.649	0.029	-2.79	0.336	2.385	0	-2.9	1	0.518	3.184	0.139	0.7263	0.697	0.799	0.982	0.557	0.858	0.859	0.9	0.95	0.941	0.997	0.668
TRPV4	I545N	VUS	0.014	0.723	0.008	-3.49	0.46	2.25	0	-3.02	1	0.549	3.904	0.187	0.7689	0.614	0.604	0.987	1.213	0.913	0.764	0.959	0.88	0.992	0.987	0.602
TRPV4	I604M	LP/P	0.001	0.999	0.002	-2.21	0.989	3.035	0	-2.28	1	0.685	4.085	0.157	0.7867	0.762	0.838	0.975	2.06	0.963	0.9	0.934	0.897	1	0.996	0.868
TRPV4	I609L	VUS	0.077	0.957	0.095	-0.45	0.802	2.415	0	-2.72	1	0.649	4.624	0.265	0.7835	0.523	0.657	0.948	1.854	0.935	0.722	0.839	0.723	1	0.994	0.93
TRPV4	I744V	VUS	0.017	0.92	0.051	-0.38	0.436	2.44	0	-2.51	1	0.417	2.665	0.056	0.709	0.286	0.502	0.972	1.439	0.638	0.576	0.82	0.276	1	0.999	0.73
TRPV4	K125E	VUS	0.139	0.061	0.158	-0.73	0.056	1.245	0.019	-2.75	0.87	-0.531	3.348	0.083	0.5068	0.399	0.245	0.913	0.729	0.37	0.203	0.877	0.343	1	0.992	0.572
TRPV4	K130M	VUS	0.034	0.979	0.051	-0.86	0.514	1.935	0.268	-2.69	0.54	-0.2	3.058	0.314	0.5916	0.406	0.504	0.926	0.929	0.683	0.566	0.849	0.285	0.963	0.99	0.612
TRPV4	K136N	VUS	0.442	0.112	0.482	0.1	0.01	1.39	0.198	-2.54	0.982	-0.761	1.51	0.112	0.3525	0.281	0.119	0.769	0.5	0.087	0.464	0.874	0.228	0.005	0.964	0.669
TRPV4	K197R	VUS	0.003	0.994	0.015	-2.79	0.798	1.895	0	-2.91	1	1.035	4.111	0.196	0.8462	0.693	0.925	0.973	0.991	0.958	0.89	0.995	0.732	0.981	0.999	0.694
TRPV4	K251Q	VUS	0.293	0.998	0.294	-0.52	0.983	0.65	0	-0.14	1	-0.464	2.734	0.062	0.3416	0.438	0.254	0.783	1.146	0.295	0.636	0.909	0.184	0.997	0.926	0.778
TRPV4	K251R	VUS	0.348	0.996	0.347	-0.65	0.985	0.695	0	-0.13	1	-0.477	2.514	0.055	0.3388	0.407	0.23	0.771	0.999	0.669	0.612	0.82	0.179	0.997	0.976	0.751
TRPV4	K276E	LP/P	0.042	0.378	0.09	-1.4	0.049	1.675	0	-2.48	1	-0.536	2.696	0.092	0.4651	0.444	0.584	0.875	0.584	0.827	0.877	0.908	0.36	0.068	0.995	0.745
TRPV4	K276Q	VUS	0.039	0.462	0.076	-1.45	0.039	2.57	0	-2.61	0.999	-0.253	2.655	0.104	0.5693	0.419	0.442	0.887	0.442	0.702	0.643	0.944	0.386	0.068	0.985	0.712
TRPV4	K276T	VUS	0.217	0.378	0.297	-1.15	0.133	1.675	0	-2.58	1	-0.268	2.434	0.154	0.6055	0.442	0.515	0.898	0.537	0.769	0.668	0.948	0.325	0.001	0.992	0.755
TRPV4	K310E	VUS	0.246	0.733	0.186	-0.23	0.107	0.94	0	-0.55	1	-0.29	2.733	0.077	0.3566	0.445	0.313	0.738	0.756	0.763	0.567	0.88	0.253	0.939	0.994	0.706
TRPV4	K352N	VUS	0.279	0.999	0.27	-2.21	0.931	1.2	0	0.21	1	-0.764	2.324	0.037	0.2328	0.472	0.273	0.778	1.305	0.801	0.584	0.836	0.442	0.021	0.991	0.784
TRPV4	K352R	VUS	0.445	0.084	0.602	-0.9	0.063	0.69	0	0.22	1	-0.719	2.517	0.02	0.2542	0.436	0.12	0.835	1.058	0.683	0.52	0.848	0.288	1	0.992	0.715
TRPV4	K379R	VUS	0.042	0.005	0.064	-2.08	0.005	2.02	0	0.27	1	-0.883	2.678	0.022	0.1626	0.459	0.173	0.82	0.324	0.881	0.381	0.899	0.758	1	0.997	0.689
TRPV4	K405N	VUS	0.001	0.999	0.001	-4.32	0.994	3.135	0	-2.81	1	0.759	3.447	0.163	0.8212	0.645	0.734	0.971	1.311	0.992	0.881	0.942	0.839	0.01	0.999	0.792
TRPV4	K407E	LP/P	0.028	0.199	0.035	-0.67	0.079	0.72	0	-2.49	1	-0.414	2.922	0.055	0.4407	0.52	0.578	0.932	0.695	0.848	0.911	0.869	0.275	0.03	0.997	0.782
TRPV4	K465E	VUS	0.023	0.968	0.079	-2.28	0.64	2.545	0	0.19	1	-0.643	3.862	0.035	0.2791	0.558	0.399	0.812	1.26	0.961	0.701	0.934	0.532	1	0.998	0.671
TRPV4	K70M	VUS	0.002	0.997	0.03	-1.42	0.817	1.845	0.002	-2.93	0.976	-0.037	4.014	0.302	0.7168	0.273	0.508	0.967	1.338	0.882	0.621	0.933	0.386	0.998	0.995	0.871
TRPV4	K70N	VUS	0.006	0.933	0.224	-0.94	0.395	1.845	0.002	-2.89	0.985	-0.07	2.918	0.183	0.678	0.241	0.318	0.945	1.076	0.868	0.565	0.928	0.365	1	0.998	0.912
TRPV4	K77E	VUS	0.003	0.997	0.014	-1.1	0.98	1.935	0.003	-3.04	1	0.39	4.025	0.31	0.7967	0.333	0.632	0.964	1.433	0.835	0.87	0.931	0.465	1	0.998	0.901
TRPV4	K801E	LP/P	0.055	0.111	0.239	-0.88	0.041	1.845	0.003	-2.52	0.992	-0.116	2.606	0.298	0.5522	0.401	0.425	0.874	1.322	0.674	0.546	0.796	0.311	1	0.996	0.568
TRPV4	L170F	VUS	0.024	1	0.146	-2.74	0.9	1.895	0.023	-2.75	1	0.882	3.652	0.325	0.8042	0.48	0.621	0.943	1.119	0.951	0.341	0.696	0.734	0.906	0.997	0.779
TRPV4	L199F	LP/P	0.003	1	0.016	-2.96	0.968	1.895	0	-2.81	1	0.731	3.433	0.27	0.803	0.394	0.773	0.957	1.226	0.952	0.777	0.824	0.738	0.001	0.999	0.695
TRPV4	L200P	VUS	0	0.999	0.003	-6.07	0.926	1.795	0.001	-3.02	1	0.904	4.178	0.678	0.8579	0.741	0.941	0.99	1.471	0.994	0.889	0.935	0.909	0.981	0.999	0.831
TRPV4	L202V	VUS	0.004	0.994	0.011	-2.29	0.979	3.105	0	-2.69	1	0.199	3.092	0.111	0.8072	0.37	0.632	0.979	1.197	0.927	0.449	0.832	0.711	0.001	0.998	0.655
TRPV4	L291P	VUS	0	1	0.002	-6.59	1	3.395	0.001	-0.76	1	0.449	4.271	0.281	0.6336	0.69	0.832	0.95	1.557	0.999	0.945	0.978	0.893	0.905	0.999	0.877
TRPV4	L356F	VUS	0.016	0.999	0.125	-2.86	0.899	2.315	0	-0.67	1	-0.329	3.873	0.042	0.4209	0.472	0.39	0.942	1.184	0.933	0.603	0.906	0.741	0.985	0.997	0.652
TRPV4	L362M	VUS	0.001	0.999	0.003	-1.86	0.984	3.145	0	0.23	1	0.043	3.893	0.016	0.3972	0.68	0.331	0.933	1.172	0.969	0.63	0.845	0.522	0.985	0.997	0.649
TRPV4	L402P	VUS	0	1	0.002	-6.06	0.998	3.38	0	-3.2	1	0.99	4.346	0.58	0.8901	0.632	0.953	0.988	1.556	0.998	0.939	0.899	0.849	0.992	0.999	0.683
TRPV4	L437V	VUS	0.265	0.997	0.391	-0.39	0.991	0.355	0	-2.66	1	0.238	3.062	0.075	0.6646	0.442	0.634	0.967	1.096	0.823	0.606	0.854	0.279	1	0.993	0.794
TRPV4	L459R	VUS	0	1	0.015	-5.72	0.999	3.51	0	0.34	1	-0.187	4.285	0.056	0.3672	.	0.743	0.858	1.476	0.997	0.878	0.949	0.866	1	0.998	0.815
TRPV4	L518F	VUS	0.116	0.999	0.007	-2.69	0.971	2.435	0	-2.55	1	0.667	3.55	0.264	0.7988	0.56	0.617	0.967	1.237	0.979	0.617	0.806	0.892	0.009	0.998	0.575
TRPV4	L543F	VUS	0.17	0.05	0.118	-3.04	0.094	1.095	0	-2.78	0.997	-0.194	2.384	0.05	0.5262	0.459	0.402	0.92	0.454	0.905	0.222	0.88	0.822	0	0.995	0.655
TRPV4	L543R	LP/P	0.018	0.183	0.057	-4.58	0.152	2.375	0	-2.8	1	0.307	3.396	0.164	0.6746	0.644	0.733	0.974	0.722	0.995	0.869	0.94	0.937	0.941	0.996	0.753
TRPV4	L543V	VUS	0.053	0.599	0.109	-1.85	0.351	1.83	0	-2.69	0.985	0.094	2.374	0.072	0.6267	0.464	0.496	0.941	0.599	0.482	0.528	0.878	0.714	0	0.995	0.627
TRPV4	L566F	VUS	0.022	1	0.008	-3.77	1	2.255	0	-5.21	1	1.097	3.918	0.462	0.9713	.	0.872	0.984	2.126	0.941	0.653	0.95	0.933	1	0.999	0.751
TRPV4	L596P	LP/P	0.003	1	0.02	-4.07	1	2.645	0	-1.98	1	0.648	3.863	0.378	0.7561	0.696	0.911	0.994	2.548	0.994	0.959	0.913	0.982	1	0.999	0.89
TRPV4	L610F	VUS	0.003	1	0.007	-2.53	1	2.52	0	-4.97	1	1.109	4.109	0.631	0.9633	0.626	0.921	0.988	2.124	0.983	0.752	0.893	0.945	1	0.999	0.869
TRPV4	L614V	VUS	0.233	1	0.216	-1.63	0.999	2.155	0	-5.44	1	1.044	3.836	0.33	0.9613	0.552	0.78	0.98	1.682	0.904	0.666	0.908	0.78	0.012	0.997	0.869
TRPV4	L618P	LP/P	0.007	1	0.001	-5.98	1	3.215	0	-5.23	1	1.094	4.491	0.872	0.9713	0.794	0.977	0.994	2.548	0.997	0.931	0.892	0.969	1	0.999	0.932
TRPV4	L671P	VUS	0	1	0.001	-4.37	1	3.165	0	-2.04	1	0.732	4.386	0.355	0.7795	0.728	0.909	0.993	2.539	0.998	0.979	0.923	0.962	1	0.999	0.766
TRPV4	L709M	LP/P	0.001	1	0.002	-1.91	0.986	3.17	0	-3.02	1	0.869	3.933	0.121	0.867	0.392	0.769	0.985	2.019	0.966	0.604	0.889	0.83	0.637	0.997	0.915
TRPV4	L735R	LP/P	0	1	0	-5.79	0.999	2.86	0	-2.83	1	0.736	4.431	0.313	0.8382	0.634	0.893	0.982	2.433	0.999	0.958	0.961	0.8	1	0.998	0.889
TRPV4	L832M	VUS	0.051	1	0.158	-0.36	0.963	2.045	0	-2.86	1	0.694	3.263	0.116	0.8107	.	0.448	0.98	2.02	0.698	0.531	0.885	0.366	1	0.996	0.675
TRPV4	L832R	VUS	0.04	0.995	0.035	-0.48	0.814	2.045	0	-2.89	1	0.558	4.15	0.331	0.8084	0.452	0.671	0.972	2.419	0.838	0.849	0.92	0.364	1	0.998	0.75
TRPV4	M314V	VUS	0.231	0.001	0.25	0.55	0.001	-0.915	0.004	-0.28	0.501	-1.012	1.555	0.027	0.0674	.	0.09	0.531	0.393	0.044	0.333	0.873	0.227	0	0.869	0.535
TRPV4	M375T	VUS	1	0.655	1	-0.66	0.165	-0.54	0	-0.62	1	-0.639	1.758	0.028	0.3632	0.586	0.421	0.861	0.711	0.804	0.629	0.841	0.3	1	0.916	0.745
TRPV4	M376I	VUS	0.004	0.484	0.008	-1.33	0.07	1.285	0	-0.44	1	-0.324	2.918	0.038	0.2721	0.618	0.502	0.848	0.549	0.934	0.818	0.991	0.347	1	0.995	0.692
TRPV4	M449L	VUS	0.091	0.902	0.125	-2.88	0.904	1.305	0	-2.63	1	0.364	4.04	0.202	0.7265	0.574	0.831	0.959	1.153	0.973	0.782	0.891	0.733	0.999	0.978	0.833
TRPV4	M482T	VUS	0.024	0.995	0.012	-4.05	0.972	2.965	0	-2.58	1	0.803	3.946	0.416	0.8125	.	0.94	0.978	1.28	0.996	0.906	0.957	0.924	1	0.993	0.757
TRPV4	M534K	VUS	0.171	0.003	0.628	-1.54	0.02	1.19	0	-4.94	0.989	0.338	2.311	0.152	0.8306	0.662	0.522	0.95	0.625	0.535	0.802	0.897	0.748	0	0.903	0.669
TRPV4	M534T	VUS	0.189	0.001	0.324	-2.33	0.006	1.645	0	-4.85	0.927	0.402	2.228	0.11	0.8443	0.509	0.425	0.94	0.452	0.221	0.556	0.728	0.861	0	0.892	0.701
TRPV4	M534V	VUS	0.263	0.051	0.342	-1.5	0.078	1.3	0	-4.84	0.612	0.832	2.31	0.221	0.8464	0.46	0.419	0.92	0.452	0.763	0.562	0.832	0.664	0	0.962	0.555
TRPV4	M605L	VUS	0.006	0.972	0.03	-2.9	0.974	3.505	0	-2.32	1	0.842	4.082	0.145	0.8248	0.743	0.836	0.983	1.984	0.984	0.749	0.97	0.984	1	0.99	0.911
TRPV4	M625I	LP/P	0.056	0.995	0.096	-1.26	0.989	0.89	0	-1.71	1	0.144	3.994	0.095	0.6374	0.301	0.527	0.895	2.076	0.857	0.815	0.963	0.704	1	0.998	0.877
TRPV4	M625T	VUS	0.001	0.998	0.003	-3.62	0.993	2.555	0	-1.96	1	0.642	4.086	0.207	0.7479	0.445	0.887	0.987	2.166	0.996	0.867	0.932	0.941	1	0.993	0.917
TRPV4	M642K	VUS	0.917	0	0.913	0.55	0.003	-0.6	0.161	-4.77	1	-0.111	1.437	0.1	0.6809	0.539	0.432	0.713	1.355	0.028	0.244	0.676	0.49	0.004	0.646	0.412
TRPV4	M642L	VUS	0.302	0	0.331	-0.58	0.002	-0.425	0.161	-4.84	1	0.013	0.804	0.087	0.6698	0.362	0.406	0.664	0.844	0.013	0.099	0.522	0.53	0.001	0.422	0.37
TRPV4	M680V	VUS	0.002	0.503	0.007	-3.36	0.22	2.46	0	-4.75	1	1	3.065	0.206	0.9238	.	0.713	0.976	0.93	0.735	0.767	0.829	0.878	1	0.992	0.667
TRPV4	M718L	VUS	0	0.972	0.041	-2.89	0.974	2.85	0	-4.93	1	1.096	3.851	0.372	0.9673	0.417	0.892	0.99	1.984	0.981	0.776	0.939	0.945	1	0.977	0.924
TRPV4	M718T	VUS	0	0.998	0.001	-5.79	0.993	3.54	0	-5.09	1	1.09	3.812	0.708	0.971	0.448	0.922	0.975	2.18	0.995	0.906	0.92	0.992	0.69	0.992	0.947
TRPV4	N150I	VUS	0.001	0.85	0.001	-3.72	0.424	1.895	0.002	-2.64	1	0.801	3.308	0.457	0.7703	0.429	0.756	0.93	0.903	0.986	0.709	0.947	0.743	0.997	0.99	0.715
TRPV4	N201S	VUS	0.013	0.394	0.124	-4.18	0.022	3.055	0	-2.67	0.906	0.637	2.233	0.179	0.7142	0.382	0.502	0.946	0.31	0.957	0.694	0.912	0.812	0.981	0.996	0.66
TRPV4	N207K	VUS	0.126	1	0.081	-4.91	0.991	3.115	0	-2.59	0.998	0.316	1.198	0.172	0.7432	0.516	0.504	0.63	1.29	0.978	0.905	0.944	0.804	0.087	0.945	0.673
TRPV4	N302Y	VUS	0.008	0.259	0.018	-2.83	0.052	1.625	0.001	-0.58	0.998	-0.459	2.869	0.087	0.2143	0.385	0.275	0.769	0.628	0.726	0.633	0.891	0.76	0.001	0.989	0.681
TRPV4	N361K	VUS	1	0.514	1	1.21	0.077	-0.52	0	0.37	0.985	-0.992	1.92	0.009	0.0926	0.329	0.085	0.829	0.517	0.687	0.36	0.863	0.232	1	0.756	0.657
TRPV4	N38S	VUS	0.037	0.278	0.285	-0.53	0.057	1.59	0.117	-2.56	0.919	-0.494	2.158	0.202	0.4865	0.164	0.202	0.891	0.465	0.147	0.341	0.81	0.328	1	0.977	0.841
TRPV4	N474I	VUS	0	0.586	0.001	-6.48	0.146	1.685	0	0.28	0.997	-0.794	2.902	0.062	0.2151	0.553	0.261	0.805	0.622	0.972	0.785	0.962	0.83	0.987	0.994	0.546
TRPV4	N637Y	VUS	0.049	0.426	0.017	-2.27	0.175	1.69	0	-4.91	1	0.962	3.015	0.365	0.9056	0.482	0.63	0.946	1.108	0.63	0.503	0.867	0.743	1	0.984	0.573
TRPV4	N651T	VUS	0.202	0.923	0.294	-1.62	0.622	1.835	0	-1.9	1	0.236	3.166	0.092	0.6825	0.387	0.446	0.964	0.952	0.782	0.584	0.825	0.708	0.983	0.993	0.478
TRPV4	N796I	VUS	0.019	0.916	0.006	-5.96	0.572	2.415	0	-2.62	1	0.328	3.453	0.511	0.7229	0.415	0.577	0.951	1.832	0.99	0.713	0.908	0.818	0.993	0.992	0.557
TRPV4	N796S	VUS	0.131	0.02	0.118	-3.07	0.01	1.265	0	-2.53	0.996	-0.465	1.987	0.185	0.4777	0.395	0.193	0.863	0.725	0.144	0.165	0.859	0.711	0.993	0.982	0.5
TRPV4	N802K	VUS	0.331	0	0.275	-0.89	0.002	1.43	0.004	-2.41	0.871	-0.703	0.262	0.1	0.414	0.396	0.141	0.502	1.033	0.337	0.2	0.829	0.253	0.994	0.923	0.423
TRPV4	N81K	VUS	0.063	0.003	0.107	-1.09	0.003	0.955	0.145	-2.53	1	-0.412	2.407	0.068	0.3912	0.447	0.263	0.868	0.455	0.592	0.193	0.83	0.297	1	0.992	0.842
TRPV4	N81S	VUS	0.01	0.038	0.247	-0.74	0.015	1.65	0.145	-2.54	0.917	-0.54	2.688	0.134	0.4382	0.421	0.22	0.859	0.33	0.479	0.221	0.889	0.264	0.994	0.988	0.752
TRPV4	N833K	VUS	0.128	0.799	0.016	-0.89	0.162	1.59	0	-2.6	1	-0.122	2.181	0.048	0.5065	0.254	0.249	0.894	1.038	0.456	0.19	0.756	0.297	1	0.997	0.565
TRPV4	N850K	VUS	0.07	0	0.272	-0.69	0	0	0.042	-2.36	0.994	-0.73	0.34	0.033	0.3488	0.287	0.197	0.673	1.032	0.069	0.103	0.691	0.247	0.998	0.955	0.452
TRPV4	P12S	VUS	0.166	0.001	0.024	-1.03	0.003	0.55	0.068	-2.76	1	-0.322	0.522	0.168	0.5769	0.209	0.099	0.612	0.391	0.181	0.047	0.73	0.268	0.969	0.971	0.694
TRPV4	P132L	VUS	0.115	0.002	0.309	-0.7	0.001	1.385	0.7	-2.46	0.813	-0.561	2.034	0.238	0.3434	0.424	0.305	0.811	0.394	0.025	0.206	0.813	0.239	0.062	0.949	0.542
TRPV4	P135S	VUS	0.393	0	0.784	-0.48	0	-0.345	0.472	-2.38	1	-0.762	1.3	0.079	0.2892	0.24	0.234	0.696	0.39	0.074	0.135	0.775	0.222	0.012	0.976	0.494
TRPV4	P142L	VUS	0.111	0.996	0.172	-1.36	0.632	1.895	0.171	-2.57	1	0.322	3.136	0.423	0.6808	0.371	0.445	0.93	1.014	0.874	0.573	0.885	0.352	1	0.998	0.627
TRPV4	P143S	VUS	0.111	1	0.244	-1.63	0.996	1.895	0	-2.54	1	0.31	2.689	0.384	0.7027	0.268	0.465	0.963	1.211	0.86	0.558	0.909	0.354	1	0.999	0.644
TRPV4	P143T	VUS	0.028	1	0.225	-1.96	0.996	1.895	0	-2.56	1	0.363	3.114	0.385	0.7069	.	0.487	0.961	1.279	0.824	0.549	0.903	0.37	1	0.998	0.673
TRPV4	P171L	VUS	0.363	0.274	0.312	-1.68	0.03	0.895	0.389	-2.4	0.757	0.133	2.15	0.427	0.5958	0.446	0.227	0.896	0.394	0.204	0.151	0.231	0.338	0.636	0.883	0.652
TRPV4	P171S	VUS	0.57	0	0.705	-1.24	0	0.205	0.389	-2.36	1	-0.785	1.35	0.142	0.3492	0.361	0.098	0.74	0.39	0.03	0.113	0.261	0.258	0.004	0.744	0.566
TRPV4	P230L	VUS	0.026	1	0.078	-2.94	0.999	2.48	0	-2.51	1	0.325	3.516	0.208	0.6826	0.538	0.692	0.966	1.218	0.972	0.635	0.963	0.733	1	0.998	0.66
TRPV4	P308S	VUS	0.369	0.017	0.459	-1.54	0.007	1.085	0.062	-0.53	0.88	-1.003	1.954	0.026	0.1723	0.44	0.185	0.743	0.393	0.2	0.333	0.918	0.367	0.002	0.983	0.614
TRPV4	P358L	VUS	0.001	0.635	0.001	-7.29	0.091	2.005	0	0.33	1	-0.545	3.51	0.025	0.2932	.	0.347	0.867	0.543	0.883	0.707	0.954	0.824	1	0.999	0.702
TRPV4	P493L	VUS	0.001	1	0.001	-8.01	0.999	3.125	0	-2.73	1	0.901	4.005	0.284	0.851	0.699	0.878	0.982	1.219	0.996	0.961	0.956	0.973	1	0.999	0.667
TRPV4	P498L	VUS	0.006	1	0.002	-7.54	0.999	2.255	0	-2.91	1	0.73	3.819	0.489	0.8539	0.45	0.702	0.968	1.151	0.972	0.777	0.911	0.939	0.223	0.995	0.566
TRPV4	P499L	VUS	0.021	1	0.058	-7.24	0.999	3.125	0	-2.97	1	0.746	4.358	0.544	0.8548	.	0.556	0.94	1.119	0.944	0.849	0.96	0.926	0.25	0.998	0.565
TRPV4	P692A	LP/P	0.01	1	0.025	-3.06	0.999	2.91	0	-2.48	1	0.712	3.778	0.095	0.8116	0.447	0.814	0.979	2.028	0.991	0.588	0.911	0.935	1	0.996	0.599
TRPV4	P749R	VUS	0.023	1	0.021	-5.04	0.998	2.56	0	-2.68	1	0.783	3.917	0.056	0.8391	0.509	0.801	0.989	2.1	0.98	0.801	0.928	0.835	1	0.999	0.865
TRPV4	P772L	VUS	0.019	0.967	0.068	-4.03	0.722	2.07	0	-2.53	1	0.389	3.825	0.147	0.7312	0.419	0.63	0.948	1.964	0.98	0.729	0.801	0.779	1	0.999	0.818
TRPV4	P799A	LP/P	0	0.926	0	-7.03	0.471	2.82	0	-2.97	1	0.788	3.565	0.414	0.8313	0.627	0.882	0.969	1.832	0.998	0.927	0.972	0.887	1	0.997	0.649
TRPV4	P799L	LP/P	0	0.998	0	-8.89	0.755	2.82	0	-3.01	1	0.87	4.091	0.594	0.8586	0.762	0.847	0.976	2.022	0.999	0.964	0.982	0.886	1	0.999	0.716
TRPV4	P799R	LP/P	0	0.996	0	-7.71	0.917	2.82	0	-3.01	1	0.922	4.07	0.605	0.8623	0.619	0.912	0.983	2.089	0.999	0.975	0.968	0.887	1	0.999	0.704
TRPV4	P799S	LP/P	0	0.437	0	-6.88	0.103	2.82	0	-2.98	1	0.706	3.196	0.478	0.8014	0.599	0.84	0.967	1.409	0.998	0.862	0.975	0.851	1	0.998	0.661
TRPV4	P799T	VUS	0	0.978	0	-7.02	0.672	2.82	0	-3	1	0.818	3.74	0.421	0.8428	0.572	0.835	0.978	2.082	0.998	0.914	0.973	0.887	1	0.998	0.685
TRPV4	P80L	VUS	0.002	0.961	0.022	-2.43	0.541	1.59	0.005	-2.62	1	0.422	3.82	0.384	0.6485	0.395	0.579	0.925	1.019	0.898	0.268	0.96	0.628	1	0.998	0.804
TRPV4	P827A	VUS	0.051	0.999	0.02	-3.19	0.994	2.44	0	-2.79	1	0.744	3.826	0.199	0.8272	0.456	0.769	0.982	2.028	0.984	0.632	0.885	0.768	1	0.997	0.668
TRPV4	P827H	LP/P	0	1	0.002	-3.63	0.998	2.44	0	-2.86	1	0.827	3.967	0.447	0.8311	0.434	0.784	0.989	2.183	0.995	0.698	0.91	0.789	1	0.997	0.72
TRPV4	P82L	LP/P	0	0.961	0.007	-3.22	0.617	1.895	0	-2.81	1	0.728	3.8	0.518	0.7777	0.633	0.806	0.975	1.139	0.981	0.656	0.964	0.732	1	0.998	0.878
TRPV4	P82R	VUS	0	0.961	0.013	-2.48	0.64	1.895	0	-2.8	1	0.686	3.711	0.383	0.7773	0.566	0.786	0.975	1.137	0.964	0.705	0.938	0.708	1	0.997	0.875
TRPV4	P838L	VUS	0.008	0.063	0.015	-2.18	0.006	0.895	0.231	-2.4	1	-0.527	2.569	0.051	0.4364	.	0.171	0.86	0.964	0.041	0.106	0.911	0.476	1	0.996	0.347
TRPV4	P844T	VUS	0.016	0.799	0.015	-1.65	0.343	1.955	0	-2.48	0.998	0.334	2.884	0.069	0.6554	0.38	0.384	0.939	1.164	0.723	0.36	0.922	0.409	1	0.998	0.598
TRPV4	P870L	VUS	0.03	0.725	0	-1.5	0.141	0.69	0.007	-2.67	0.997	0.152	1.749	0.126	0.6002	.	0.41	0.907	1.167	0.075	0.113	0.877	0.352	1	0.992	0.461
TRPV4	P97R	LP/P	0.001	0.679	0.021	-1.68	0.231	1.59	0.024	-2.75	0.569	-0.016	3.189	0.12	0.6967	0.342	0.528	0.972	0.968	0.879	0.876	0.92	0.485	0.991	0.995	0.836
TRPV4	Q267E	VUS	0.05	0.998	0.142	-0.97	0.989	1.17	0	-0.32	1	-0.222	3.052	0.047	0.3812	0.623	0.3	0.905	1.196	0.913	0.627	0.855	0.226	1	0.994	0.757
TRPV4	Q267K	VUS	0.46	0.999	0.95	-0.27	0.989	-0.2	0	-0.21	1	-0.406	2.734	0.043	0.2329	0.619	0.289	0.855	1.327	0.88	0.635	0.842	0.183	1	0.968	0.791
TRPV4	Q387E	VUS	0.097	0.863	0.271	-0.81	0.114	1.165	0	-0.37	1	-0.866	2.089	0.018	0.1469	0.427	0.203	0.829	0.466	0.675	0.614	0.842	0.286	1	0.988	0.569
TRPV4	Q857R	VUS	0.362	0	1	-0.11	0	-1.39	0.042	-2.38	1	-0.736	1.002	0.068	0.2077	0.22	0.179	0.621	0.965	0.185	0.075	0.626	0.217	0.999	0.801	0.305
TRPV4	R114C	VUS	0.002	0.999	0.031	-1.1	0.732	1.59	0.051	-2.72	0.998	0.599	4.055	0.61	0.7008	0.419	0.536	0.954	1.262	0.74	0.534	0.957	0.365	0.884	0.999	0.661
TRPV4	R114H	VUS	0.072	0.032	0.17	-0.61	0.007	0.695	0.051	-2.67	0.749	-0.432	2.322	0.133	0.4812	.	0.163	0.853	0.487	0.293	0.125	0.896	0.261	0.999	0.994	0.598
TRPV4	R151Q	VUS	0.038	0.997	0.056	-2.71	0.431	1.895	0	-2.93	1	0.918	3.487	0.479	0.8431	0.468	0.738	0.957	0.733	0.871	0.814	0.965	0.713	1	0.999	0.756
TRPV4	R151W	VUS	0	1	0.002	-5.65	0.922	1.895	0	-3.01	1	0.735	3.521	0.683	0.8272	.	0.772	0.957	0.404	0.917	0.621	0.974	0.818	0.026	0.996	0.858
TRPV4	R160W	VUS	0.001	1	0.002	-4.14	0.964	1.895	0.003	-2.69	1	0.855	4.514	0.516	0.8184	0.514	0.765	0.985	1.21	0.907	0.667	0.97	0.8	1	0.999	0.815
TRPV4	R179H	VUS	0.287	0.982	0.477	-1.14	0.311	1.895	0	-2.59	1	0.382	2.337	0.177	0.7415	0.51	0.542	0.917	0.833	0.784	0.348	0.887	0.237	1	0.99	0.688
TRPV4	R186Q	LP/P	0.197	0.932	0.206	-0.48	0.033	1.795	0.02	-2.54	0.992	-0.449	2.283	0.202	0.4586	0.291	0.485	0.923	0.507	0.706	0.81	0.961	0.251	0.238	0.993	0.666
TRPV4	R206C	VUS	0.011	0.998	0.037	-3.63	0.498	1.795	0.008	-2.52	1	0.514	3.601	0.176	0.6531	.	0.54	0.955	0.533	0.24	0.286	0.741	0.676	0.355	0.999	0.373
TRPV4	R206H	VUS	0.092	0.008	0.116	-1.94	0.001	1.795	0.008	-2.48	0.905	-0.722	1.797	0.084	0.4424	0.536	0.165	0.831	0.483	0.233	0.144	0.773	0.374	0	0.994	0.324
TRPV4	R206L	VUS	0.08	0.312	0.212	-2.78	0.038	1.795	0.008	-2.47	0.961	-0.497	2.291	0.231	0.484	.	0.387	0.89	0.53	0.2	0.484	0.848	0.633	0	0.984	0.335
TRPV4	R219C	VUS	0.004	0.997	0.01	-4.05	0.634	1.355	0.018	-2.59	1	0.368	3.456	0.106	0.6302	.	0.721	0.92	0.907	0.637	0.338	0.985	0.76	0.003	0.999	0.459
TRPV4	R219H	VUS	0.027	0.965	0.055	-2.04	0.466	1.01	0.018	-2.56	0.967	-0.25	3.15	0.075	0.5362	0.536	0.441	0.935	0.486	0.559	0.218	0.919	0.407	0.003	0.998	0.404
TRPV4	R232C	LP/P	0.014	1	0.019	-1.5	0.913	2.35	0	-2.51	1	0.226	3.176	0.173	0.6215	0.583	0.681	0.945	1.278	0.909	0.888	0.972	0.414	0	0.999	0.669
TRPV4	R232P	LP/P	0.082	1	0.094	-1.46	0.9	2.35	0	-2.52	1	0.509	2.983	0.155	0.6497	0.624	0.626	0.96	1.245	0.942	0.848	0.939	0.389	1	0.997	0.623
TRPV4	R232S	VUS	0.174	0.979	0.305	0.16	0.394	2	0	-2.46	1	-0.349	1.918	0.093	0.4941	0.535	0.804	0.909	0.471	0.389	0.761	0.858	0.24	0	0.98	0.586
TRPV4	R237G	LP/P	0.003	0.984	0.004	-4.4	0.785	0.865	0	-0.56	1	-0.6	2.971	0.13	0.2978	0.59	0.541	0.816	1.063	0.98	0.892	0.879	0.81	0	0.998	0.713
TRPV4	R237L	LP/P	0.019	0.984	0.005	-4.38	0.713	0.195	0	-0.5	1	-0.643	4.123	0.13	0.2684	0.611	0.5	0.849	0.96	0.981	0.928	0.974	0.804	1	0.998	0.73
TRPV4	R237Q	LP/P	0.121	0.996	0.097	-1.6	0.674	0.385	0	-0.56	1	-0.571	3.772	0.05	0.2678	0.527	0.41	0.857	0.944	0.91	0.552	0.839	0.43	1	0.999	0.661
TRPV4	R248H	VUS	0.001	1	0.002	-4.21	0.998	0.685	0	-0.26	1	-0.372	3.481	0.053	0.3128	0.681	0.417	0.812	1.353	0.916	0.732	0.958	0.493	1	0.999	0.812
TRPV4	R249C	VUS	0.001	1	0.003	-7.13	0.983	1.44	0	-0.12	1	-0.53	3.314	0.138	0.3144	.	0.376	0.778	1.408	0.745	0.804	0.984	0.507	0.026	0.997	0.873
TRPV4	R269C	LP/P	0.299	1	0.055	-0.96	0.983	-0.095	0	-2.46	1	0.187	3.383	0.148	0.6138	0.804	0.638	0.948	1.383	0.967	0.804	0.79	0.282	0.239	0.993	0.848
TRPV4	R269H	LP/P	0.255	0.999	0.122	0.64	0.963	0.455	0	-2.5	1	0.222	3.228	0.074	0.694	0.748	0.573	0.945	1.214	0.947	0.778	0.867	0.239	1	0.998	0.804
TRPV4	R269S	LP/P	0.615	0.988	0.73	-0.59	0.913	0.01	0	-2.45	1	0.092	2.81	0.096	0.5527	0.602	0.585	0.941	0.937	0.921	0.778	0.836	0.265	0.239	0.99	0.796
TRPV4	R271C	VUS	0.036	0.396	0.057	-2.49	0.04	1.24	0	-2.61	1	0.281	3.393	0.08	0.582	0.442	0.618	0.936	0.543	0.902	0.737	0.904	0.728	1	0.999	0.851
TRPV4	R271P	LP/P	0.11	0.999	0.208	-1.63	0.9	1.935	0	-2.6	1	0.549	3.292	0.138	0.7798	0.464	0.604	0.934	1.195	0.955	0.809	0.922	0.495	1	0.998	0.822
TRPV4	R315G	LP/P	0.279	0.989	0.395	-1.85	0.569	1.995	0	-0.51	1	-0.517	2.878	0.074	0.3045	0.495	0.398	0.777	1.11	0.804	0.876	0.788	0.377	0	0.991	0.75
TRPV4	R315W	LP/P	0.012	1	0.016	-3.21	0.899	1.995	0	-0.59	1	0.046	3.88	0.193	0.4434	0.709	0.651	0.896	1.154	0.956	0.922	0.974	0.761	0	0.999	0.82
TRPV4	R316C	LP/P	0.033	1	0.037	-2.55	0.944	1.67	0	-0.57	1	-0.25	3.739	0.148	0.396	0.734	0.623	0.877	1.394	0.934	0.836	0.937	0.725	0.002	0.999	0.819
TRPV4	R316H	LP/P	0.08	1	0.087	-1.74	0.882	1.32	0	-0.56	1	-0.158	3.61	0.098	0.4254	0.621	0.479	0.866	1.301	0.936	0.694	0.901	0.413	1	0.999	0.772
TRPV4	R316L	LP/P	0.188	0.989	0.212	-2.49	0.498	0.57	0	-0.41	1	-0.556	2.483	0.083	0.2836	0.597	0.41	0.831	1.159	0.954	0.757	0.894	0.701	1	0.996	0.78
TRPV4	R316S	LP/P	0.62	0.991	0.611	-0.48	0.613	0.42	0	-0.5	1	-0.423	2.639	0.075	0.3206	0.566	0.371	0.768	1.135	0.743	0.757	0.786	0.267	0.002	0.962	0.764
TRPV4	R336C	VUS	0.027	0.998	0.049	-2.32	0.594	1.04	0	0.25	1	-0.578	4.025	0.07	0.2569	0.531	0.284	0.837	1.167	0.78	0.734	0.985	0.465	0.735	0.999	0.768
TRPV4	R336H	VUS	0.064	0.983	0.115	-1.39	0.327	1.39	0	0.27	1	-0.63	2.313	0.073	0.1877	0.51	0.183	0.776	0.876	0.322	0.714	0.979	0.303	0.054	0.993	0.71
TRPV4	R355C	VUS	0	0.996	0.001	-5.23	0.498	1.79	0	-0.59	1	-0.311	4.138	0.099	0.3686	.	0.483	0.891	0.89	0.981	0.49	0.914	0.826	0.676	0.999	0.608
TRPV4	R391Q	VUS	0.919	0.246	1	0.28	0.005	-0.38	0	-2.37	1	-0.377	2.475	0.043	0.3481	.	0.471	0.87	0.463	0.143	0.69	0.934	0.24	1	0.503	0.495
TRPV4	R391W	VUS	0.003	0.999	0.006	-4.09	0.843	2.32	0	-2.56	1	0.756	4.401	0.13	0.7966	0.452	0.744	0.993	1.17	0.958	0.724	0.977	0.821	0.621	0.999	0.651
TRPV4	R392P	VUS	0.001	0.997	0.003	-5.75	0.887	3.005	0	-2.74	1	0.724	4.048	0.141	0.8147	0.611	0.798	0.993	1.417	0.995	0.891	0.954	0.833	0.529	0.997	0.697
TRPV4	R392Q	VUS	0.002	0.998	0.004	-3.25	0.588	3.35	0	-2.7	1	0.619	3.978	0.122	0.7885	0.614	0.704	0.981	1.099	0.994	0.723	0.972	0.78	0.529	1	0.614
TRPV4	R392W	VUS	0	1	0.001	-6.5	0.872	3.35	0	-2.76	1	0.786	4.024	0.211	0.8436	0.664	0.763	0.988	1.18	0.972	0.829	0.98	0.835	0	0.999	0.733
TRPV4	R400Q	VUS	0.158	0.846	0.153	-2.73	0.071	1.345	0	-2.72	1	0.283	3.176	0.08	0.6237	0.496	0.688	0.957	0.489	0.946	0.78	0.941	0.707	1	0.999	0.575
TRPV4	R400W	VUS	0.001	1	0.001	-6.08	0.952	2.85	0	-2.83	1	0.758	3.882	0.223	0.821	0.534	0.81	0.98	1.153	0.967	0.868	0.964	0.843	0	0.999	0.713
TRPV4	R446C	VUS	0	1	0	-7.34	0.939	3.04	0	-2.78	1	0.848	4.548	0.332	0.8332	.	0.784	0.988	0.617	0.988	0.631	0.965	0.838	0.951	0.999	0.848
TRPV4	R446G	VUS	0.001	0.983	0.003	-6.38	0.796	3.385	0	-2.46	1	0.772	4.238	0.294	0.8013	0.622	0.892	0.986	1.274	0.996	0.919	0.963	0.836	0.951	0.999	0.796
TRPV4	R446H	VUS	0.013	0.312	0.016	-4.21	0.058	2.03	0	-2.76	1	0.274	3.376	0.14	0.6024	0.618	0.597	0.958	0.566	0.936	0.517	0.954	0.818	0.948	0.999	0.814
TRPV4	R446P	VUS	0.001	0.998	0.003	-6.32	0.952	3.385	0	-2.77	1	0.848	4.271	0.347	0.8332	0.62	0.862	0.991	1.426	0.993	0.947	0.964	0.886	0.948	0.998	0.825
TRPV4	R460Q	VUS	1	0.99	1	0.92	0.738	-1.065	0	0.32	1	-0.956	2.89	0.019	0.1151	.	0.209	0.777	0.464	0.2	0.448	0.806	0.237	1	0.67	0.535
TRPV4	R464G	VUS	0.087	0.754	0.055	-1.74	0.194	0.55	0	0.28	1	-0.863	2.96	0.013	0.1418	0.51	0.188	0.774	0.551	0.734	0.659	0.925	0.472	1	0.995	0.451
TRPV4	R464H	VUS	0.023	0.992	0.029	-0.81	0.584	0.55	0	0.27	1	-0.864	2.919	0.015	0.158	0.482	0.213	0.835	0.485	0.722	0.407	0.802	0.319	0.968	0.999	0.464
TRPV4	R503C	VUS	0.014	0.992	0.031	-3.63	0.487	1.59	0.062	-2.52	1	0.25	4.239	0.266	0.6213	0.384	0.51	0.965	0.73	0.92	0.473	0.952	0.851	0.005	0.999	0.288
TRPV4	R503H	VUS	0.321	0.005	0.177	-0.51	0.003	1.04	0.062	-2.48	0.965	-0.615	0.988	0.12	0.4487	0.337	0.148	0.751	0.482	0.163	0.114	0.565	0.594	0	0.988	0.266
TRPV4	R510Q	VUS	0.261	0.999	0.267	-2.22	0.836	2.335	0	-2.79	1	0.748	4.133	0.291	0.8185	0.632	0.795	0.959	0.542	0.909	0.419	0.94	0.884	1	0.997	0.488
TRPV4	R510W	VUS	0.05	1	0.049	-5.03	0.912	2.48	0	-2.89	1	0.733	3.25	0.487	0.8372	0.634	0.74	0.962	1.116	0.992	0.756	0.984	0.979	0	0.992	0.628
TRPV4	R56C	VUS	0.001	0.947	0.02	-1.23	0.332	0.345	0.218	-2.57	0.985	0.238	3.05	0.532	0.5721	0.337	0.321	0.949	1.016	0.407	0.417	0.922	0.313	0.89	0.996	0.757
TRPV4	R56H	VUS	0.005	0.855	0.063	-0.24	0.2	0.345	0.218	-2.55	0.846	0.013	2.548	0.386	0.586	0.284	0.291	0.905	0.888	0.67	0.056	0.898	0.245	1	0.998	0.719
TRPV4	R56L	VUS	0.006	0.072	0.119	-1.15	0.03	0.345	0.218	-2.52	0.941	-0.047	2.489	0.374	0.4617	0.328	0.288	0.887	0.485	0.722	0.223	0.873	0.288	1	0.996	0.728
TRPV4	R594C	LP/P	0	1	0.001	-7.72	1	3.53	0	-2.32	1	0.823	4.15	0.227	0.8165	0.776	0.864	0.965	2.348	0.999	0.895	0.986	0.991	0.086	0.999	0.918
TRPV4	R594H	LP/P	0	1	0.002	-4.83	1	3.53	0	-2.3	1	0.829	4.19	0.239	0.8407	0.8	0.889	0.989	2.257	0.999	0.912	0.98	0.991	1	1	0.896
TRPV4	R594S	LP/P	0	1	0.003	-5.79	0.999	3.53	0	-2.25	1	0.823	3.805	0.287	0.8165	0.799	0.872	0.969	2.164	0.995	0.971	0.964	0.96	0.086	0.998	0.889
TRPV4	R616Q	LP/P	0.002	1	0.005	-3.43	0.999	3.055	0	-2.86	1	0.945	4.36	0.594	0.8768	0.754	0.905	0.992	2.178	0.999	0.923	0.986	0.949	1	1	0.882
TRPV4	R64Q	VUS	0.034	0.871	0.061	-0.45	0.163	0.975	0.007	-2.71	0.92	-0.532	2.905	0.133	0.4109	0.365	0.268	0.867	0.55	0.566	0.186	0.938	0.262	0.995	0.998	0.747
TRPV4	R661C	VUS	0.008	1	0.052	-2.81	0.992	1.455	0	-2.56	1	0.715	4.04	0.142	0.81	0.406	0.695	0.95	2.34	0.793	0.86	0.973	0.813	0.989	0.999	0.717
TRPV4	R661H	VUS	0.047	1	0.133	-1.46	0.989	2.08	0	-2.53	1	0.661	3.663	0.114	0.8072	.	0.586	0.974	2.248	0.476	0.76	0.937	0.73	1	1	0.666
TRPV4	R68C	VUS	0.002	1	0.011	-1.94	0.993	1.935	0.001	-3.14	1	0.762	4.368	0.676	0.8203	.	0.651	0.981	1.416	0.322	0.836	0.974	0.512	0.999	0.999	0.897
TRPV4	R68H	VUS	0.077	1	0.046	-1.35	0.991	1.935	0.001	-3.12	1	0.724	3.937	0.54	0.8311	0.37	0.627	0.974	1.353	0.755	0.794	0.965	0.436	1	1	0.874
TRPV4	R68L	VUS	0.011	0.997	0.145	-1.64	0.987	1.935	0.001	-3.1	1	0.887	3.908	0.614	0.8316	0.351	0.647	0.98	1.354	0.921	0.892	0.955	0.46	1	0.998	0.875
TRPV4	R746C	VUS	0.001	1	0.001	-5.69	0.964	2.395	0	-2.67	1	0.75	4.4	0.114	0.8149	0.572	0.736	0.977	2.257	0.972	0.695	0.97	0.911	0.998	0.999	0.817
TRPV4	R746G	VUS	0.015	0.994	0.006	-4.55	0.781	2.045	0	-2.64	1	0.713	4.095	0.145	0.7977	0.52	0.773	0.96	1.822	0.987	0.777	0.875	0.832	0.998	0.998	0.751
TRPV4	R753K	VUS	0.085	0.265	0.193	-1.95	0.08	1.845	0	-2.4	1	0.229	2.586	0.028	0.659	0.594	0.579	0.938	1.345	0.802	0.569	0.871	0.431	1	0.997	0.868
TRPV4	R757C	VUS	0	1	0	-6.93	0.998	2.81	0	-2.81	1	0.892	4.379	0.196	0.8534	0.604	0.907	0.982	2.348	0.999	0.942	0.985	0.822	1	0.999	0.871
TRPV4	R757H	VUS	0.022	1	0.032	-4.01	0.998	2.465	0	-2.8	1	0.801	4.076	0.13	0.8299	.	0.862	0.977	2.256	0.997	0.944	0.956	0.795	1	1	0.836
TRPV4	R757L	VUS	0.001	1	0.002	-6.14	0.998	2.465	0	-2.74	1	0.762	4.041	0.172	0.8473	0.587	0.833	0.978	2.257	1	0.962	0.971	0.828	1	0.999	0.838
TRPV4	R76L	VUS	0.004	0.91	0.045	-1.7	0.41	1.525	0.035	-2.81	0.965	-0.02	3.151	0.204	0.663	.	0.518	0.941	0.709	0.388	0.481	0.954	0.37	0.999	0.997	0.823
TRPV4	R775K	LP/P	0.001	0.998	0	-2.62	0.986	2.86	0	-2.9	1	0.844	4.026	0.178	0.8585	0.629	0.845	0.978	2.061	0.984	0.935	0.937	0.792	1	0.998	0.89
TRPV4	R816C	VUS	0.003	0.99	0.008	-3.13	0.469	2.085	0.016	-2.62	1	0.713	4.358	0.512	0.7815	0.461	0.604	0.971	2.106	0.931	0.583	0.97	0.72	1	0.999	0.654
TRPV4	R816G	VUS	0.091	0.001	0.088	-2.54	0.001	1.54	0.016	-2.57	0.997	-0.174	2.966	0.144	0.5384	0.378	0.206	0.945	1.142	0.925	0.254	0.881	0.625	1	0.993	0.557
TRPV4	R816H	VUS	0.005	0.99	0.043	-2.35	0.469	2.085	0.016	-2.59	0.993	0.599	3.952	0.305	0.7389	0.374	0.477	0.966	1.119	0.802	0.397	0.912	0.653	1	0.999	0.586
TRPV4	R818C	VUS	0.003	0.999	0.075	-2.58	0.732	1.955	0.002	-2.64	1	0.784	4.165	0.585	0.8112	0.456	0.705	0.968	2.227	0.98	0.817	0.968	0.727	1	0.999	0.688
TRPV4	R819K	VUS	0.588	0.435	1	-0.61	0.15	1.955	0	-2.52	1	-0.063	2.387	0.596	0.5602	0.316	0.53	0.93	1.701	0.973	0.707	0.883	0.29	1	0.953	0.714
TRPV4	R821H	VUS	0.114	1	0.309	-0.85	0.996	1.79	0	-2.69	1	0.613	3.715	0.205	0.792	0.29	0.577	0.978	2.095	0.782	0.576	0.967	0.295	1	0.999	0.698
TRPV4	R828C	VUS	0.006	1	0.019	-2	0.959	2.045	0	-2.73	1	0.692	4.304	0.158	0.802	0.37	0.671	0.978	2.342	0.904	0.513	0.973	0.514	1	0.999	0.718
TRPV4	R828S	VUS	0.051	0.995	0.144	-1.06	0.856	2.045	0	-2.63	1	0.422	3.9	0.198	0.7735	0.431	0.65	0.969	2.146	0.893	0.789	0.939	0.343	1	0.998	0.644
TRPV4	R852C	VUS	0.036	0.389	0.052	-0.37	0.083	0	0.341	-2.5	0.915	-0.563	2.039	0.106	0.341	.	0.226	0.857	1.479	0.041	0.144	0.926	0.244	0.999	0.984	0.287
TRPV4	R852H	VUS	0.087	0.082	0.123	-0.34	0.026	-0.695	0.341	-2.47	0.999	-0.661	1.766	0.055	0.3217	0.281	0.206	0.848	1.104	0.143	0.066	0.903	0.223	1	0.996	0.274
TRPV4	R862C	VUS	0.007	0.431	0.017	-0.47	0.109	0	0.076	-2.51	1	-0.367	3.143	0.128	0.4118	.	0.322	0.931	1.422	0.073	0.112	0.693	0.245	1	0.998	0.397
TRPV4	R862H	VUS	0.19	0	0.152	0.34	0	-1.1	0.076	-2.46	1	-0.691	2.095	0.068	0.3392	.	0.15	0.761	1.103	0.079	0.065	0.263	0.197	1	0.977	0.398
TRPV4	R9C	VUS	0.127	0.001	0.127	-0.83	0	0.345	0.613	-2.83	1	-0.5	1.407	0.199	0.487	0.214	0.274	0.686	0.529	0.03	0.088	0.81	0.276	0.965	0.975	0.662
TRPV4	R9G	VUS	0.034	0.039	0.133	-0.67	0.017	0.345	0.613	-2.79	1	-0.486	1.584	0.216	0.4856	0.201	0.231	0.697	0.548	0.048	0.08	0.79	0.258	0.965	0.95	0.621
TRPV4	R9H	VUS	0.205	0.001	0.088	-0.33	0	-0.345	0.613	-2.81	1	-0.529	0.437	0.153	0.482	0.193	0.181	0.697	0.483	0.017	0.083	0.769	0.227	0.969	0.973	0.626
TRPV4	S203N	VUS	1	0	0.59	0.96	0	-0.55	0.237	-2.42	0.556	-0.801	1.204	0.058	0.2567	0.427	0.222	0.655	0.361	0.053	0.072	0.606	0.213	0.002	0.219	0.547
TRPV4	S229L	VUS	0.079	0.266	0.148	-1.38	0.022	0.785	0.001	-2.51	1	-0.395	2.636	0.044	0.394	.	0.291	0.929	0.352	0.481	0.503	0.9	0.352	1	0.998	0.54
TRPV4	S23R	VUS	0.011	0.475	0.04	-1.18	0.188	0.345	0.095	-2.65	0.584	-0.222	0.224	0.297	0.6342	0.181	0.343	0.887	0.48	0.223	0.115	0.835	0.324	0.998	0.993	0.827
TRPV4	S372L	VUS	0.001	0.999	0.001	-2.76	0.761	1.955	0	-0.6	1	-0.164	3.972	0.084	0.4202	0.628	0.524	0.918	0.964	0.963	0.775	0.947	0.798	0.972	0.999	0.657
TRPV4	S403T	LP/P	0.047	0.997	0.005	-2.51	0.98	3.36	0	-2.73	1	0.735	3.387	0.104	0.8034	0.441	0.784	0.981	1.148	0.986	0.62	0.907	0.741	0.992	0.997	0.728
TRPV4	S422Y	VUS	0	0.998	0.001	-4.53	0.915	2.41	0	-2.76	1	0.778	4.065	0.115	0.8194	0.531	0.854	0.978	1.361	0.994	0.906	0.944	0.825	1	0.995	0.835
TRPV4	S542P	LP/P	0.005	1	0.048	-3.07	0.984	2.67	0	-2.63	1	0.743	4.158	0.238	0.8217	0.577	0.868	0.979	1.36	0.977	0.968	0.918	0.923	0.941	0.999	0.756
TRPV4	S542Y	LP/P	0.001	1	0.025	-3.98	0.995	2.67	0	-2.64	1	0.859	4.098	0.183	0.8383	0.507	0.882	0.99	1.374	0.997	0.974	0.954	0.915	1	0.995	0.796
TRPV4	S548P	VUS	0.008	1	0.07	-1.95	0.989	0.245	0	-2.58	1	0.284	4	0.157	0.6659	0.629	0.843	0.94	2.261	0.945	0.956	0.924	0.77	0.992	0.998	0.705
TRPV4	S663G	VUS	0.167	0.96	0.237	-1.1	0.519	1.545	0	-2.58	1	-0.031	2.779	0.1	0.5762	0.516	0.424	0.886	1.599	0.732	0.513	0.918	0.605	0.087	0.995	0.423
TRPV4	S663R	VUS	0.123	0.995	0.248	-1.5	0.932	1.435	0	-2.6	1	0.295	2.82	0.082	0.6948	0.575	0.66	0.927	2.117	0.772	0.796	0.935	0.724	0.012	0.998	0.501
TRPV4	S667G	VUS	0.23	0.302	0.318	-1.65	0.137	1.395	0	-1.94	1	-0.206	2.803	0.062	0.4976	0.46	0.482	0.896	0.871	0.568	0.452	0.869	0.691	1	0.995	0.586
TRPV4	S667N	VUS	0.119	0.996	0.121	-1.05	0.953	1.94	0	-1.95	1	0.209	3.259	0.066	0.6706	0.488	0.403	0.936	1.82	0.777	0.786	0.928	0.693	1	0.997	0.667
TRPV4	S729R	VUS	0	1	0.001	-4.59	0.997	2.82	0	-0.87	1	0.153	4.266	0.101	0.6055	0.564	0.685	0.975	2.15	0.997	0.841	0.976	0.937	1	0.999	0.862
TRPV4	S747F	VUS	0.535	0.011	0.744	-2.56	0.007	1.435	0	-2.54	1	-0.086	2.794	0.065	0.5712	0.456	0.638	0.899	0.998	0.757	0.879	0.889	0.747	1	0.971	0.754
TRPV4	S758C	VUS	0.065	0.999	0.1	-2.65	0.885	1.63	0	-2.36	0.991	0.715	3.366	0.094	0.7964	0.414	0.602	0.973	1.92	0.945	0.711	0.872	0.697	0.945	0.989	0.781
TRPV4	S811L	VUS	0.001	0.957	0.008	-2.34	0.267	2.215	0.022	-2.54	0.976	0.329	3.342	0.275	0.628	.	0.432	0.968	1.389	0.908	0.523	0.943	0.712	1	0.999	0.556
TRPV4	S824L	VUS	0.007	0.001	0.016	-2.27	0	-0.205	0	-2.5	0.764	-0.159	3.014	0.043	0.427	.	0.251	0.927	0.806	0.641	0.252	0.912	0.483	1	0.998	0.601
TRPV4	S836L	VUS	0.049	0	0.123	-1.21	0	0.205	0.008	-2.47	1	-0.471	2.212	0.041	0.4719	0.233	0.13	0.842	0.804	0.313	0.075	0.868	0.33	1	0.996	0.378
TRPV4	S847I	VUS	0.021	0.016	0.082	-0.67	0.009	0.69	0.4	-2.48	1	-0.729	0.901	0.097	0.3623	.	0.16	0.627	1.089	0.035	0.077	0.834	0.259	0.999	0.929	0.305
TRPV4	T190M	VUS	0	1	0.002	-4.57	0.98	1.895	0	-2.69	1	0.802	3.809	0.168	0.8433	0.334	0.613	0.957	1.215	0.988	0.769	0.97	0.811	1	0.999	0.787
TRPV4	T240I	VUS	0.001	0.984	0.002	-4.91	0.966	3.045	0	-1.99	1	0.865	3.718	0.218	0.8032	0.617	0.834	0.943	1.238	0.989	0.935	0.948	0.603	0.86	0.997	0.806
TRPV4	T295A	LP/P	0.001	0.981	0.01	-4.73	0.462	2.56	0	-0.5	1	-0.2	3.27	0.06	0.3828	0.576	0.688	0.87	0.67	0.993	0.913	0.988	0.805	0.905	0.998	0.694
TRPV4	T305M	VUS	0.36	1	0.312	1.03	0.999	-0.59	0	-0.52	1	-0.337	3.168	0.055	0.3352	0.438	0.308	0.787	1.224	0.594	0.532	0.933	0.23	1	0.967	0.742
TRPV4	T395M	VUS	0.057	0.968	0.071	-0.55	0.475	0.46	0	-2.53	0.651	-0.222	3.044	0.143	0.4863	.	0.253	0.905	0.429	0.206	0.242	0.904	0.302	0	0.981	0.562
TRPV4	T426M	VUS	0	1	0.001	-3.96	0.997	3.295	0	-2.56	1	0.765	4.125	0.286	0.8122	0.561	0.786	0.971	1.229	0.994	0.772	0.956	0.852	0.456	0.999	0.782
TRPV4	T486N	VUS	0.001	1	0.002	-4.8	0.997	3.185	0	-2.82	1	0.917	3.938	0.262	0.8562	0.681	0.834	0.979	1.292	0.999	0.934	0.964	0.966	1	0.995	0.676
TRPV4	T504A	VUS	0.381	0.992	0.313	-1.55	0.729	2.81	0	-2.4	1	0.536	3.428	0.332	0.7544	0.54	0.668	0.952	0.594	0.589	0.619	0.719	0.75	0.952	0.902	0.55
TRPV4	T505M	VUS	0.002	1	0.015	-3.53	0.961	2.51	0	-2.91	1	0.782	4.258	0.489	0.8505	.	0.699	0.98	1.185	0.949	0.573	0.948	0.88	1	0.999	0.615
TRPV4	T517A	VUS	0.139	0.996	0.226	-1.56	0.927	2.69	0	-2.7	1	0.635	3.771	0.417	0.7893	.	0.759	0.97	0.887	0.927	0.87	0.831	0.787	0.959	0.993	0.64
TRPV4	T520N	VUS	0.198	0.988	0.078	-0.39	0.826	1.87	0	-2.54	1	0.307	3.644	0.2	0.6918	0.629	0.417	0.932	0.997	0.609	0.781	0.872	0.579	0.225	0.978	0.631
TRPV4	T599R	VUS	0.003	1	0.013	-2.47	1	2.99	0	-2.59	1	0.778	4.069	0.162	0.8465	0.652	0.818	0.986	2.169	0.965	0.957	0.942	0.962	1	0.996	0.889
TRPV4	T650N	VUS	0.33	0	0.479	-0.07	0	-0.145	0.942	-1.88	0.986	-0.837	1.493	0.057	0.3818	0.339	0.165	0.595	1.028	0.073	0.182	0.622	0.505	0.001	0.655	0.357
TRPV4	T653A	VUS	0.113	0.64	0.651	-1.38	0.334	2.015	0	-1.44	1	-0.671	2.182	0.066	0.3165	0.447	0.434	0.774	1.226	0.51	0.133	0.661	0.698	0.081	0.991	0.391
TRPV4	T653P	VUS	0.171	0.984	0.297	-1.67	0.825	1.555	0	-1.98	1	-0.091	3.06	0.165	0.5355	0.479	0.699	0.914	2.099	0.82	0.533	0.614	0.746	0.081	0.996	0.393
TRPV4	T665A	VUS	0.148	1	0.248	-1.74	0.998	2.24	0	-5.16	1	1.102	3.35	0.366	0.9643	0.419	0.777	0.988	2.007	0.829	0.803	0.784	0.729	1	0.997	0.533
TRPV4	T701I	VUS	0.165	1	0.142	-2.33	0.999	1.78	0	-2.11	1	0.187	3.406	0.066	0.7217	0.352	0.6	0.953	2.101	0.859	0.784	0.706	0.81	1	0.999	0.874
TRPV4	T706N	VUS	0.001	1	0.001	-4.82	0.999	3.265	0	-1.96	1	0.718	3.958	0.261	0.777	0.425	0.756	0.986	2.171	0.997	0.881	0.952	0.951	0.994	0.995	0.885
TRPV4	T721R	VUS	0	1	0.001	-5.65	0.998	2.86	0	-2.78	1	0.905	3.847	0.353	0.8594	0.697	0.953	0.991	2.169	0.996	0.675	0.903	0.98	1	0.994	0.896
TRPV4	T740I	LP/P	0	1	0.001	-5.43	0.997	2.7	0	-2.73	1	0.657	4.225	0.196	0.8359	0.529	0.803	0.982	2.115	0.998	0.981	0.918	0.803	1	0.999	0.863
TRPV4	T89I	LP/P	0.058	0.994	0.022	-1.65	0.69	1.895	0.312	-2.8	1	0.191	3.578	0.212	0.7635	0.672	0.723	0.976	1.196	0.878	0.889	0.936	0.355	1	0.999	0.893
TRPV4	V148I	VUS	0.714	0.054	0.521	0.06	0.011	1.445	0.167	-2.53	0.639	-0.453	1.702	0.147	0.5259	0.341	0.124	0.907	0.315	0.298	0.212	0.815	0.2	0.039	0.98	0.661
TRPV4	V158M	VUS	0	0.998	0.003	-2.61	0.759	1.895	0	-3.18	1	1.048	3.732	0.689	0.8723	0.45	0.801	0.973	1.11	0.984	0.892	0.969	0.766	1	0.999	0.924
TRPV4	V258A	VUS	0	0.997	0.033	-3.55	0.883	1.585	0	-0.27	1	-0.255	3.628	0.053	0.3664	0.678	0.537	0.779	1.264	0.98	0.793	0.878	0.459	0.997	0.998	0.682
TRPV4	V329M	VUS	0	1	0.002	-2.85	0.964	3.3	0	-0.7	1	0.289	3.474	0.159	0.5691	0.701	0.751	0.817	1.193	0.993	0.906	0.991	0.843	1	0.999	0.85
TRPV4	V342F	LP/P	0.001	0.997	0.001	-4.29	0.683	3.09	0	0.24	1	0.197	3.637	0.104	0.4389	0.607	0.442	0.9	1.3	0.991	0.771	0.967	0.806	0.958	0.996	0.816
TRPV4	V365L	VUS	0.449	0.011	0.619	-0.37	0.015	0.375	0.002	0.3	0.997	-1.023	1.482	0.006	0.103	0.405	0.029	0.837	0.387	0.277	0.29	0.846	0.284	0.022	0.97	0.574
TRPV4	V433M	VUS	0.001	1	0.002	-2.45	0.962	3.385	0	-2.58	1	0.738	3.845	0.227	0.8091	.	0.704	0.971	1.203	0.986	0.79	0.951	0.79	0.456	0.999	0.826
TRPV4	V452M	VUS	0.002	1	0.004	-1.72	0.999	2.025	0	-2.65	1	0.741	3.904	0.114	0.8193	0.476	0.702	0.972	1.207	0.935	0.807	0.926	0.409	1	0.999	0.781
TRPV4	V475A	VUS	0.026	0.996	0.047	-1.54	0.817	2.3	0	0.3	1	-0.562	3.737	0.042	0.2836	0.491	0.33	0.877	1.231	0.957	0.733	0.915	0.408	1	0.998	0.758
TRPV4	V476A	VUS	0.365	0.002	0.338	-2.07	0.001	1.735	0	0.33	1	-1.058	1.76	0.015	0.1131	0.302	0.211	0.515	0.468	0.409	0.414	0.66	0.781	0.239	0.892	0.558
TRPV4	V515F	VUS	0.1	0.563	0.084	-2.41	0.481	1.15	0.017	-2.6	0.994	-0.43	1.385	0.316	0.482	0.372	0.531	0.716	0.753	0.095	0.382	0.874	0.901	0	0.974	0.373
TRPV4	V620I	LP/P	0.041	1	0.044	-0.94	0.997	1.9	0	-4.96	1	1.062	3.74	0.264	0.9537	.	0.81	0.985	1.85	0.848	0.918	0.97	0.684	1	0.999	0.789
TRPV4	V693M	VUS	0.077	0.995	0.15	-0.81	0.885	1.24	0.002	-1.97	0.88	0.272	2.947	0.046	0.6272	0.412	0.356	0.949	1.714	0.566	0.262	0.938	0.68	1	0.999	0.393
TRPV4	V722E	LP/P	0	1	0	-5.78	0.998	2.87	0	-1.85	1	0.648	4.222	0.41	0.7593	0.667	0.93	0.968	2.551	0.996	0.922	0.962	0.983	1	0.99	0.884
TRPV4	V764L	VUS	0.056	0.994	0.113	-2.02	0.747	1.6	0	-2.7	1	0.54	3.041	0.119	0.7863	0.398	0.654	0.962	1.842	0.94	0.921	0.915	0.49	1	0.997	0.799
TRPV4	V764M	VUS	0.001	1	0.001	-2.31	0.982	2.75	0	-2.86	1	0.77	3.746	0.141	0.8417	0.413	0.631	0.966	2.041	0.967	0.835	0.969	0.791	1	0.999	0.822
TRPV4	V780L	VUS	0.002	0.891	0.005	-2.49	0.497	2.82	0	-3	1	0.926	4.041	0.631	0.8627	0.548	0.805	0.968	1.429	0.987	0.841	0.945	0.888	1	0.997	0.827
TRPV4	V814L	VUS	0.409	0.023	0.474	-0.44	0.018	1.905	0.003	-2.48	0.995	-0.354	1.357	0.205	0.4956	0.316	0.194	0.889	0.925	0.445	0.392	0.767	0.297	0.998	0.973	0.431
TRPV4	V825L	VUS	0.604	0.622	0.984	0.16	0.183	1.005	0	-2.56	1	-0.091	2.333	0.11	0.5379	0.245	0.523	0.922	0.992	0.709	0.687	0.88	0.2	1	0.992	0.676
TRPV4	V829E	LP/P	0.002	0.933	0.006	-1.16	0.462	1.995	0	-2.8	1	0.601	3.812	0.239	0.7505	0.434	0.692	0.951	2.272	0.849	0.631	0.897	0.343	1	0.988	0.645
TRPV4	V829L	VUS	0.317	0.013	0.731	0.01	0.01	0.84	0	-2.68	1	0.115	2.193	0.085	0.6416	0.23	0.357	0.919	1.066	0.735	0.387	0.94	0.21	1	0.986	0.646
TRPV4	V829M	VUS	0.004	0.987	0.016	-0.51	0.579	1.995	0	-2.8	1	0.729	3.58	0.233	0.7989	0.246	0.456	0.958	1.945	0.695	0.42	0.959	0.371	1	0.999	0.673
TRPV4	V830A	VUS	0.177	0.952	0.238	0	0.251	1.935	0	-2.53	1	0.047	2.813	0.081	0.6018	.	0.438	0.913	1.459	0.72	0.368	0.885	0.241	1	0.998	0.508
TRPV4	V841M	VUS	0.003	0.933	0.003	-0.62	0.486	2.045	0.001	-2.79	1	0.619	3.506	0.141	0.7445	0.237	0.434	0.942	1.73	0.828	0.327	0.952	0.302	1	0.999	0.491
TRPV4	V842M	VUS	0.129	0.144	0.011	-0.14	0.053	1.935	0.004	-2.75	0.978	0.496	2.406	0.113	0.7543	0.257	0.336	0.952	1.614	0.786	0.308	0.941	0.361	1	0.997	0.544
TRPV4	V95M	VUS	0.005	0.999	0.142	-0.31	0.994	1.845	0.318	-3.04	0.577	0.198	3.519	0.129	0.8224	0.281	0.313	0.964	1.207	0.771	0.564	0.958	0.293	1	0.999	0.872
TRPV4	V96L	VUS	0.014	0.994	0.116	-0.44	0.97	1.845	0.88	-2.92	0.793	-0.086	3.045	0.121	0.7422	0.279	0.277	0.959	0.489	0.77	0.366	0.934	0.405	1	0.996	0.795
TRPV4	W737C	VUS	0.009	1	0.01	-3.9	0.997	2.175	0	-2.52	1	0.701	4.158	0.143	0.7884	0.539	0.785	0.951	2.516	0.968	0.756	0.918	0.889	1	0.992	0.914
TRPV4	W737G	VUS	0.069	0.999	0.074	-3.24	0.989	2.175	0	-2.5	1	0.6	4.153	0.083	0.7686	0.657	0.859	0.95	2.609	0.942	0.716	0.795	0.885	1	0.974	0.9
TRPV4	W785R	LP/P	0.001	0.999	0.004	-12.91	0.998	2.88	0	-3.16	1	0.813	4.516	0.708	0.8711	0.671	0.653	0.987	2.626	0.996	0.899	0.884	0.891	1	0.993	0.834
TRPV4	W864C	VUS	0	0.992	0	-1.57	0.707	1.61	0.001	-2.77	1	0.686	4.255	0.264	0.766	0.399	0.689	0.926	2.337	0.932	0.555	0.922	0.368	1	0.992	0.663
TRPV4	Y110H	VUS	0.137	0.999	0.174	-1.22	0.994	1.935	0.001	-2.98	0.999	0.185	3.938	0.264	0.7439	0.433	0.565	0.969	1.38	0.936	0.811	0.946	0.278	1	0.998	0.861
TRPV4	Y235C	VUS	0.089	1	0.125	-6.84	0.988	3.07	0	-0.55	1	-0.363	4.072	0.081	0.3644	.	0.69	0.912	1.317	0.843	0.906	0.941	0.832	0.925	0.997	0.763
TRPV4	Y236H	VUS	0	1	0	-4.66	0.999	3.115	0	-0.55	1	-0.092	3.9	0.108	0.4438	0.456	0.708	0.922	1.366	0.996	0.744	0.95	0.856	0.925	0.998	0.839
TRPV4	Y253H	VUS	0.217	1	0.403	-2.44	0.994	-0.17	0	-0.1	1	-0.481	2.852	0.068	0.277	.	0.411	0.653	1.378	0.932	0.806	0.867	0.443	0.997	0.995	0.831
TRPV4	Y281S	LP/P	0.804	0.993	0.542	-0.38	0.595	0.895	0	-0.52	1	-0.43	3.286	0.095	0.3944	0.424	0.362	0.842	1.141	0.955	0.851	0.819	0.226	0.997	0.937	0.798
TRPV4	Y283N	VUS	0	0.997	0.001	-7.6	0.843	3.145	0	-0.46	1	-0.094	4.279	0.216	0.4372	.	0.779	0.937	1.526	0.975	0.975	0.97	0.854	0.997	0.99	0.889
TRPV4	Y439N	VUS	0.003	0.999	0	-7.07	0.996	2.135	0	-2.61	1	0.528	4.255	0.162	0.7567	0.444	0.87	0.976	1.568	0.985	0.964	0.946	0.832	0.989	0.989	0.849
TRPV4	Y490C	VUS	0.004	1	0.017	-8.08	0.999	2.79	0	-2.6	1	0.752	4.16	0.285	0.8005	0.626	0.867	0.983	1.359	0.983	0.781	0.934	0.954	1	0.998	0.739
TRPV4	Y491C	VUS	0.002	0.999	0.013	-7.33	0.935	2.585	0	-2.63	1	0.826	4.169	0.279	0.8294	0.682	0.809	0.977	1.309	0.992	0.934	0.971	0.951	1	0.994	0.429
TRPV4	Y502F	VUS	0.389	0.727	0.442	-0.73	0.255	1.425	0	-2.36	1	-0.109	2.631	0.208	0.5214	0.479	0.515	0.919	0.473	0.734	0.408	0.877	0.623	0.941	0.967	0.472
TRPV4	Y508H	VUS	0.175	0.007	0.152	-2.61	0.006	1.83	0	-3.14	1	0.117	2.862	0.151	0.66	0.518	0.539	0.908	0.51	0.588	0.442	0.859	0.859	0.022	0.99	0.614
TRPV4	Y591N	LP/P	0	1	0.034	-8.69	0.999	3.47	0	-2.02	1	0.793	4.283	0.353	0.7997	0.737	0.838	0.989	2.553	0.998	0.878	0.971	0.968	1	0.992	0.902
TRPV4	Y602C	LP/P	0	1	0.001	-8.69	1	3.34	0	-2.29	1	0.835	4.432	0.369	0.8221	0.669	0.858	0.989	2.265	0.998	0.98	0.99	0.988	1	0.998	0.937
TRPV4	Y657C	VUS	0.081	1	0.102	-2.8	0.986	2.175	0	-2.76	1	0.566	3.465	0.194	0.7718	0.462	0.74	0.968	2.253	0.896	0.655	0.951	0.923	1	0.998	0.7
TRPV4	Y91C	VUS	0.004	0.997	0.128	-1.54	0.817	1.895	0.452	-2.89	1	0.062	4.022	0.156	0.7875	.	0.603	0.978	1.309	0.823	0.881	0.961	0.398	1	0.997	0.884
TRPV6	A175V	VUS	.	.	0.529	.	.	.	0.003	.	0.853	-0.991	2.354	0.021	0.1081	.	0.076	0.746	0.315	0.638	0.386	0.84	0.152	0.842	0.999	0.381
TRPV6	A344V	VUS	.	.	0.151	.	.	.	0	.	1	-0.649	4.232	0.036	0.2592	.	0.249	0.876	0.832	0.924	0.75	0.979	0.347	1	0.999	0.543
TRPV6	A635D	VUS	.	.	0.001	.	.	.	0	.	0.988	0.232	3.683	0.081	0.6083	.	0.694	0.645	1.201	0.991	0.835	0.967	0.769	1	0.997	0.566
TRPV6	A70V	VUS	.	.	0.283	.	.	.	0.335	.	1	-0.944	2.01	0.04	0.2272	.	0.062	0.285	0.282	0.107	0.071	0.558	0.237	0.989	0.859	0.362
TRPV6	C212Y	LP/P	.	.	0.139	.	.	.	0	.	1	-0.562	3.727	0.063	0.2288	.	0.467	0.533	1.29	0.998	0.867	0.957	0.497	1	0.99	0.741
TRPV6	D263N	VUS	.	.	0.037	.	.	.	0	.	1	-0.897	2.933	0.027	0.1567	.	0.221	0.655	0.309	0.057	0.631	0.936	0.317	1	0.999	0.447
TRPV6	D582N	VUS	.	.	0.244	.	.	.	0	.	1	0.381	3.052	0.076	0.7161	.	0.509	0.81	0.894	0.908	0.521	0.941	0.703	1	0.999	0.476
TRPV6	G428R	LP/P	.	.	0.001	.	.	.	0	.	1	0.709	3.793	0.211	0.7831	.	0.802	0.737	0.848	0.996	0.915	0.901	0.945	1	0.999	0.601
TRPV6	G42S	VUS	.	.	0	.	.	.	0.003	.	0.977	-0.416	3.49	0.209	0.5033	.	0.386	0.849	0.974	0.815	0.364	0.63	0.198	1	0.999	0.426
TRPV6	G451E	LP/P	.	.	0.009	.	.	.	0	.	1	1.081	3.706	0.378	0.9652	.	0.878	0.743	1.118	0.971	0.986	0.9	0.915	1	0.998	0.569
TRPV6	G657V	VUS	.	.	0	.	.	.	0	.	1	0.284	3.615	0.134	0.6645	.	0.709	0.683	1.099	0.997	0.842	0.977	0.719	1	0.998	0.734
TRPV6	H205R	VUS	.	.	0.013	.	.	.	0	.	1	-0.835	3.085	0.034	0.1352	.	0.355	0.561	1.042	0.662	0.851	0.962	0.401	1	0.995	0.565
TRPV6	I223T	LP/P	.	.	0.001	.	.	.	0	.	1	-0.273	2.886	0.083	0.4258	.	0.525	0.651	1.068	0.157	0.859	0.951	0.343	1	0.996	0.577
TRPV6	I520L	VUS	.	.	0.006	.	.	.	0	.	0.999	-0.271	3.051	0.074	0.5839	.	0.48	0.677	0.339	0.889	0.635	0.958	0.698	0.263	0.978	0.778
TRPV6	I597V	Benign	1	.	0.847	0.2	.	.	0.037	-0.84	0.989	0.09	0.728	0.137	0.7616	.	0.281	0.365	0.241	0.194	0.041	0.794	0.517	1	0.483	0.3
TRPV6	L498F	VUS	.	.	0	.	.	.	0	.	1	0.856	3.674	0.2	0.826	.	0.766	0.749	1.015	0.993	0.804	0.974	0.861	1	0.999	0.781
TRPV6	M255I	VUS	0.341	.	0.223	-0.92	.	.	0	0.89	0.999	-0.895	2.949	0.02	0.136	.	0.102	0.476	0.594	0.836	0.401	0.92	0.614	0.993	0.996	0.432
TRPV6	M594V	VUS	.	.	0.112	.	.	.	0	.	0.998	-0.716	2.048	0.057	0.332	.	0.316	0.461	0.322	0.106	0.149	0.813	0.483	1	0.594	0.414
TRPV6	N277S	VUS	.	.	0.004	.	.	.	0	.	1	-0.425	3.372	0.063	0.3036	.	0.515	0.789	0.583	0.996	0.806	0.911	0.674	1	0.999	0.504
TRPV6	P143L	VUS	.	.	0.004	.	.	.	0	.	1	-0.255	4.135	0.108	0.3706	.	0.495	0.87	0.986	0.916	0.865	0.986	0.406	1	0.999	0.569
TRPV6	P420A	VUS	.	.	0.345	.	.	.	0.688	.	1	-0.833	0.39	0.043	0.3486	.	0.149	0.56	0.277	0.041	0.284	0.832	0.475	0.079	0.532	0.281
TRPV6	R180W	Benign	0.001	.	0.001	-3.92	.	.	0	-0.23	0.821	-0.702	3.357	0.076	0.1562	.	0.225	0.41	0.789	0.971	0.489	0.967	0.348	0.999	0.997	0.323
TRPV6	R399C	VUS	.	.	0.214	.	.	.	0.104	.	1	-0.726	2.026	0.03	0.3412	.	0.103	0.725	0.381	0.032	0.104	0.722	0.667	0.078	0.719	0.218
TRPV6	R425Q	LP/P	.	.	0.004	.	.	.	0	.	1	0.749	3.894	0.182	0.8077	.	0.714	0.772	1.044	0.99	0.893	0.973	0.863	1	1	0.325
TRPV6	R483W	LP/P	.	.	0	.	.	.	0	.	1	0.684	3.348	0.343	0.8034	.	0.814	0.95	0.773	0.77	0.942	0.973	0.776	0.562	0.999	0.644
TRPV6	R646W	VUS	0	.	0.001	-1.26	.	.	0	0.83	1	0.161	3.627	0.138	0.6242	.	0.598	0.564	0.985	0.793	0.686	0.989	0.852	0.333	0.999	0.647
TRPV6	R681W	VUS	.	.	0.114	.	.	.	0.714	.	1	-1.048	3.086	0.038	0.1017	.	0.061	0.342	0.566	0.328	0.197	0.837	0.157	0.67	0.998	0.256
TRPV6	R686H	VUS	0.005	.	0.009	-1.46	.	.	0	0.83	1	-0.589	2.49	0.02	0.2238	.	0.124	0.805	0.364	0.923	0.103	0.802	0.368	1	0.999	0.374
TRPV6	R694W	VUS	.	.	0.017	.	.	.	0	.	1	-1.019	2.71	0.025	0.0487	.	0.066	0.171	0.442	0.177	0.175	0.794	0.23	0.421	0.985	0.253
TRPV6	R726Q	VUS	.	.	0.082	.	.	.	0.605	.	0.875	-0.526	3.86	0.037	0.3048	.	0.129	0.822	1.015	0.923	0.262	0.876	0.414	1	1	0.396
TRPV6	S488N	VUS	.	.	0.471	.	.	.	0.937	.	1	-0.762	-0.386	0.026	0.3644	.	0.099	0.331	0.263	0.072	0.037	0.204	0.486	0.411	0.74	0.28
TRPV6	T238R	VUS	.	.	0.001	.	.	.	0	.	1	0.395	4.105	0.288	0.5796	.	0.755	0.67	1.026	0.998	0.965	0.966	0.802	1	0.995	0.639
TRPV6	T316S	VUS	.	.	0.51	.	.	.	0.009	.	0.989	-1.008	2.017	0.009	0.0559	.	0.08	0.388	0.263	0.097	0.503	0.15	0.207	0.988	0.622	0.497
TRPV6	T641I	VUS	.	.	0.107	.	.	.	.	.	1	.	3.345	0.224	.	.	.	0.67	.	0.976	0.918	0.927	0.207	1	0.999	.
TRPV6	V505I	VUS	.	.	0.211	.	.	.	0	.	0.976	0.762	2.408	0.07	0.8842	.	0.261	0.621	0.457	0.174	0.398	0.911	0.505	0.857	0.997	0.729
TRPV6	V589M	VUS	.	.	0.003	.	.	.	0.002	.	0.969	0.653	3.082	0.126	0.7796	.	0.456	0.795	0.963	0.797	0.387	0.915	0.668	1	0.999	0.44
