# Supplementary material for: In silico analysis of TRPM4 variants of unknown clinical significance
Source: PLoS One. 2023 Dec 15;18(12):e0295974. doi: 10.1371/journal.pone.0295974 (PMC10723691; doi:10.1371/journal.pone.0295974)
Supplement: S2 Table — (XLSX) [file pone.0295974.s002.xlsx]

## Sheet: Table_S2
Domain	Motif	SS	TRPM4_Variant	Case	Cs	ClinPred_score	Paralog_variant
N-term	turn	C	M1T,M1V	VUS	1.0	0.981,0.986	TRPM1-M1I
N-term	turn	C	V3A	VUS	0.1	0.235	.
N-term	turn	C	P4R,P4S	VUS	0.1	0.165,0.458	.
N-term	turn	C	E5K	VUS	0.2	0.723	.
MHR1/2	a1	H	E7K	LP/P	0.0	0.815	.
MHR1/2	a1	H	Q8L	VUS	0.0	0.953	.
MHR1/2	a1	H	I11V	VUS	0.0	0.875	.
MHR1/2	a1	H	K13R	VUS	0.0	0.933	.
MHR1/2	a1	H	F15L	VUS	0.1	0.93	.
MHR1/2	b1	E	K16N	VUS	0.0	0.921	.
MHR1/2	b1	E	K17N	VUS	0.0	0.996	.
MHR1/2	turn	C	C20S	VUS	0.0	0.993	.
MHR1/2	turn	C	T21M	VUS	0.1	0.967	.
MHR1/2	turn	C	T22M	VUS	0.0	0.981	.
MHR1/2	turn	C	F23L	VUS	0.0	0.929	.
MHR1/2	turn	C	T28I	VUS	0.0	0.091	.
MHR1/2	turn	C	D29G	VUS	0.0	0.934	.
MHR1/2	turn	C	G32R	VUS	0.0	0.904	.
MHR1/2	turn	C	L34W	VUS	0.0	0.88	.
MHR1/2	turn	C	R41W	VUS	0.0	0.962	.
MHR1/2	turn	C	A43T	VUS	0.0	0.007	.
MHR1/2	turn	C	H44R	VUS	0.1	0.995	.
MHR1/2	turn	C	A46S	VUS	0.1	0.094	.
MHR1/2	turn	C	M49L	VUS	0.0	0.044	.
MHR1/2	turn	C	G54R	VUS	0.0	0.896	.
MHR1/2	turn	C	V57L	VUS	0.0	0.29	.
MHR1/2	turn	C	V58M	VUS	0.0	0.951	.
MHR1/2	turn	C	V60L	VUS	0.0	0.169	.
MHR1/2	turn	C	D62N	VUS	0.1	0.063	.
MHR1/2	turn	C	A65V	VUS	0.1	0.11	.
MHR1/2	b2	E	E69G	VUS	0.0	0.994	.
MHR1/2	turn	C	D73N	VUS	0.0	0.982	.
MHR1/2	b3	E	G76R	VUS	0.0	0.994	.
MHR1/2	turn	C	D79G	VUS	0.0	0.892	.
MHR1/2	turn	C	T81M	VUS	0.0	0.057	.
MHR1/2	turn	C	A83G	VUS	0.0	0.235	.
MHR1/2	turn	C	G84S,G84V,G84C	VUS	0.0	0.141,0.914,0.921	.
MHR1/2	turn	C	R85H	VUS	0.0	0.364	.
MHR1/2	b4	E	L91P,L91F	VUS	0.2	0.992,0.96	.
MHR1/2	b4	E	L93V	VUS	0.1	0.303	.
MHR1/2	turn	C	R96Q	VUS	0.1	0.72	.
MHR1/2	turn	C	T97M	VUS	0.1	0.727	.
MHR1/2	turn	C	D98E	VUS	0.0	0.472	.
MHR1/2	a2	H	A100S,A100D	VUS	0.0	0.396,0.855	.
MHR1/2	a2	H	R108L,R108H	VUS	0.2	0.235,0.066	.
MHR1/2	a2	H	T109I	VUS	0.0	0.034	.
MHR1/2	turn	C	R113H	VUS	0.1	0.071	.
MHR1/2	turn	C	P115S	VUS	0.1	0.988	.
MHR1/2	b5	E	S120L	VUS	0.3	0.992	.
MHR1/2	turn	C	G124A	VUS	0.1	0.988	.
MHR1/2	turn	C	G126A	VUS	0.0	0.07	.
MHR1/2	turn	C	G127R,G127S	VUS	0.0	0.175,0.105	.
MHR1/2	turn	C	V129D	VUS	0.0	0.074	.
MHR1/2	turn	C	Q131H	LP/P	0.0	0.247	.
MHR1/2	a3	H	T132S	VUS	0.0	0.042	.
MHR1/2	a3	H	L134R	VUS	0.1	0.992	.
MHR1/2	a3	H	D136E	VUS	0.0	0.653	.
MHR1/2	a3	H	R139H,R139C	VUS	0.0	0.713,0.956	.
MHR1/2	a3	H	R140C,R140H	VUS	0.1	0.976,0.989	.
MHR1/2	a3	H	G141W	VUS	0.3	0.886	TRPV4-G78W
MHR1/2	a3	H	V143L	VUS	0.0	0.938	.
MHR1/2	a3	H	R144Q,R144W	VUS	0.0	0.749,0.991	.
MHR1/2	a3	H	A145S,A145V	VUS	0.0	0.909,0.886	TRPV4-P82L
MHR1/2	turn	C	H159Q	VUS	0.0	0.752	.
MHR1/2	turn	C	T160M,T160R	Benign,VUS	0.1	0.075,0.072	TRPV4-P97R
MHR1/2	a4	H	I162V	VUS	0.0	0.811	.
MHR1/2	a4	H	G163S	VUS	0.0	0.168	.
MHR1/2	a4	H	R164Q,R164W	VUS	0.1	0.424,0.927	.
MHR1/2	a4	H	H165Q	VUS	0.1	0.453	.
MHR1/2	a4	H	A169T	VUS	0.1	0.989	.
MHR1/2	a4	H	V170I	VUS	0.2	0.824	.
MHR1/2	a4	H	R171Q	VUS	0.0	0.948	.
MHR1/2	turn	C	T181I	VUS	0.0	0.439	.
MHR1/2	turn	C	M186V	VUS	0.1	0.257	.
MHR1/2	turn	C	G192R,G192D	VUS	0.3	0.991,0.903	TRPM1-G172C
MHR1/2	turn	C	R195Q	VUS	0.0	0.041	.
MHR1/2	turn	C	N196K	VUS	0.0	0.259	.
MHR1/2	turn	C	R197K	VUS	0.1	0.748	.
MHR1/2	turn	C	S206L	VUS	0.3	0.372	.
MHR1/2	turn	C	A209V	VUS	0.0	0.282	.
MHR1/2	turn	C	R212Q,R212W	VUS	0.1	0.049,0.119	.
MHR1/2	turn	C	R214L,R214C	VUS	0.0	0.123,0.599	.
MHR1/2	turn	C	G215S	VUS	0.0	0.022	.
MHR1/2	turn	C	D216E	VUS	0.3	0.018	.
MHR1/2	turn	C	P217L	VUS	0.2	0.094	.
MHR1/2	turn	C	E218Q	VUS	0.0	0.008	.
MHR1/2	turn	C	F223L	VUS	0.2	0.2	.
MHR1/2	turn	C	P224L	VUS	0.1	0.322	.
MHR1/2	turn	C	D226E,D226G	VUS,Benign	0.3	0.981,0.876	.
MHR1/2	turn	C	S230L	VUS	0.1	0.67	.
MHR1/2	turn	C	A231G	VUS	0.0	0.87	.
MHR1/2	b8	E	F233L	VUS	0.1	0.147	.
MHR1/2	b8	E	D236G	VUS	0.4	0.909	.
MHR1/2	turn	C	G238S	VUS	0.2	0.994	.
MHR1/2	turn	C	G241S,G241V	VUS	0.4	0.769,0.99	.
MHR1/2	turn	C	G245D,G245S	VUS	0.4	0.593,0.748	.
MHR1/2	turn	C	E246K	VUS	0.3	0.585	.
MHR1/2	turn	C	N247Y	VUS	0.0	0.32	TRPC6-P112Q
MHR1/2	a5	H	R248H	VUS	0.3	0.06	.
MHR1/2	a5	H	R250H	VUS	0.4	0.923	.
MHR1/2	a5	H	R252C	VUS	0.2	0.364	.
MHR1/2	turn	C	Q259R	VUS	0.4	0.065	TRPM1-L236P
MHR1/2	turn	C	Q260R	VUS	0.0	0.97	.
MHR1/2	turn	C	T262M	VUS	0.0	0.946	.
MHR1/2	turn	C	V264M	VUS	0.0	0.039	.
MHR1/2	b9	E	L275F	VUS	0.1	0.805	.
MHR1/2	b9	E	L276P	VUS	0.1	0.988	.
MHR1/2	turn	C	G280D	VUS	0.1	0.995	TRPM1-G256R
MHR1/2	a6	H	T286M,T286A	VUS	0.0	0.043,0.014	.
MHR1/2	a6	H	R287L,R287X	VUS	0.0	0.664,.	.
MHR1/2	a6	H	E289K	VUS	0.0	0.445	.
MHR1/2	a6	H	T292I	VUS	0.1	0.16	.
MHR1/2	a6	H	Q295H	VUS	0.0	0.505	.
MHR1/2	b10	E	C298Y	VUS	0.0	0.97	.
MHR1/2	turn	C	A302V	VUS	0.0	0.93	.
MHR1/2	turn	C	S304T	VUS	0.5	0.775	.
MHR1/2	turn	C	G305A	VUS	0.3	0.993	.
MHR1/2	turn	C	G306R	VUS	0.2	0.976	.
MHR1/2	turn	C	A307V	VUS	0.4	0.092	.
MHR1/2	turn	C	A308V	VUS	0.5	0.797	.
MHR1/2	a7	H	A312V	VUS	0.1	0.122	.
MHR1/2	a7	H	E316K	VUS	0.0	0.755	.
MHR1/2	turn	C	T318P	VUS	0.0	0.323	.
MHR1/2	turn	C	A320V	VUS	0.0	0.439	.
MHR1/2	turn	C	P321L	VUS	0.0	0.06	.
MHR1/2	turn	C	G322E	VUS	0.0	0.101	.
MHR1/2	turn	C	S323R	VUS	0.0	0.086	.
MHR1/2	turn	C	G324W	VUS	0.0	0.402	.
MHR1/2	a8	H	R332Q	VUS	0.0	0.017	.
MHR1/2	turn	C	I335V,I335T	VUS	0.0	0.094,0.458	.
MHR1/2	turn	C	R336G	VUS	0.0	0.078	.
MHR1/2	turn	C	R337L,R337C,R337H	VUS	0.0	0.855,0.205,0.318	.
MHR1/2	turn	C	E345D	VUS	0.0	0.408	.
MHR1/2	turn	C	L347V	VUS	0.1	0.866	.
MHR1/2	a9	H	A349S	VUS	0.0	0.332	.
MHR1/2	a9	H	V351M	VUS	0.1	0.401	.
MHR1/2	turn	C	R357Q,R357W	VUS	0.2	0.067,0.534	.
MHR1/2	a10	H	E374K,E374Q	VUS	0.3	0.932,0.945	.
MHR1/2	a10	H	I376T,I376V	LP/P,VUS	0.1	0.566,0.073	.
MHR1/2	a10	H	A380T,A380V	VUS	0.0	0.964,0.947	.
MHR1/2	a10	H	L381F	VUS	0.1	0.938	.
MHR1/2	a10	H	V382M	VUS	0.0	0.885	TRPM1-L364R
MHR1/2	a10	H	K383N	VUS	0.0	0.299	.
MHR1/2	turn	C	S387N	VUS	0.1	0.69	TRPV4-R232P,TRPV4-R232C
MHR1/2	turn	C	S388L	VUS	0.1	0.196	.
MHR1/2	turn	C	A390G	VUS	0.1	0.826	.
MHR1/2	turn	C	L394V	VUS	0.0	0.159	.
MHR3	a11	H	R398C	VUS	0.0	0.992	.
MHR3	turn	C	N404K	VUS	0.3	0.98	.
MHR3	turn	C	R405P	VUS	0.3	0.995	TRPC6-Y173C
MHR3	a12	H	V406M	VUS	0.3	0.925	.
MHR3	a12	H	R415W,R415P,R415Q	VUS	0.0	0.993,0.906,0.26	.
MHR3	turn	C	I418M	VUS	0.0	0.877	.
MHR3	turn	C	R421W	VUS	0.1	0.683	TRPV4-G280S
MHR3	a13	H	E426K	VUS	0.3	0.971	.
MHR3	a13	H	A432T	LP/P	1.0	0.221	.
MHR3	a13	H	D436E	VUS	0.4	0.874	.
MHR3	a14	H	R437W	VUS	0.4	0.954	TRPM1-R473P
MHR3	a14	H	V441M	VUS	1.0	0.837	.
MHR3	a14	H	R442H,R442C	VUS	0.4	0.917,0.808	.
MHR3	a14	H	I445M	VUS	0.7	0.881	TRPV6-I223T
MHR3	a15	H	F454L	VUS	0.0	0.964	.
MHR3	a15	H	M458I,M458T	VUS	0.0	0.003,0.06	.
MHR3	a15	H	R459C,R459L	VUS	0.3	0.97,0.989	.
MHR3	a15	H	Y464C,Y464D	VUS	0.3	0.998,0.995	.
MHR3	turn	C	S465R	VUS	0.1	0.057	.
MHR3	turn	C	A466V	VUS	0.0	0.524	.
MHR3	turn	C	A467G,A467V	VUS	0.1	0.746,0.013	.
MHR3	turn	C	N470S	VUS	0.1	0.02	.
MHR3	turn	C	S471L	VUS	0.1	0.289	.
MHR3	a16	H	R474H	VUS	0.0	0.02	.
MHR3	a16	H	N475S	VUS	0.0	0.018	.
MHR3	a16	H	Q479K	VUS	0.0	0.396	TRPV4-I331F,TRPV4-I331T
MHR3	a17-turn	H	S483R	VUS	0.0	0.1	.
MHR3	a17-turn	H	G485S	VUS	0.0	0.027	.
MHR3	a17-turn	H	P489L	VUS	0.2	0.015	.
MHR3	a17-turn	H	K492R	VUS	0.4	0.131	.
MHR3	a17-turn	H	G494R	VUS	0.0	0.102	.
MHR3	a17-turn	H	A496G,A496T	VUS	0.1	0.303,0.266	.
MHR3	a17-turn	H	E497G	VUS	0.0	0.112	.
MHR3	a17-turn	H	L498F,L498I	VUS	0.0	0.126,0.651	.
MHR3	a17-turn	H	R499W,R499Q	VUS	0.0	0.287,0.044	.
MHR3	a17-turn	H	V503L,V503A	Benign,VUS	0.1	0.716,0.963	.
MHR3	a17-turn	H	H505R	VUS	0.1	0.014	.
MHR3	a17-turn	H	M509T	VUS	0.0	0.111	.
MHR3	a17-turn	H	L511Q	VUS	0.0	0.967	TRPM1-M541K
MHR3	a17-turn	H	M514T	VUS	0.1	0.011	.
MHR3	a17-turn	H	A516P,A516V	VUS	0.0	0.877,0.858	.
MHR3	a17-turn	H	P517L	VUS	0.1	0.673	.
MHR3	a17-turn	H	R518K	VUS	0.1	0.028	.
MHR3	a17-turn	H	P520R	VUS	0.0	0.057	.
MHR3	a17-turn	H	G523V	VUS	0.3	0.126	.
MHR3	a17-turn	H	A524P	VUS	0.3	0.17	.
MHR3	a17-turn	H	F533L	VUS	0.1	0.032	.
MHR3	a17-turn	H	G534R	VUS	0.0	0.037	.
MHR3	a17-turn	H	E535K	VUS	0.2	0.13	.
MHR3	a17-turn	H	S536R	VUS	0.1	0.099	.
MHR3	a17-turn	H	M537I	VUS	0.0	0.051	.
MHR3	a17-turn	H	Y538H,Y538C	VUS	0.2	0.01,0.064	.
MHR3	a17-turn	H	S541L	VUS	0.5	0.024	.
MHR3	a17-turn	H	D542E	VUS	0.2	0.907	.
MHR3	a17-turn	H	A544S	VUS	0.4	0.108	.
MHR3	a17-turn	H	T545N	VUS	0.5	0.014	.
MHR3	a17-turn	H	S546L	VUS	0.5	0.029	.
MHR3	a17-turn	H	P547S	VUS	0.2	0.024	.
MHR3	a17-turn	H	S549T	VUS	0.0	0.076	.
MHR3	a17-turn	H	A552G,A552T	VUS	0.3	0.112,0.018	.
MHR3	a17-turn	H	A557T	VUS	0.0	0.073	.
MHR4	a18	H	P558S,P558A	VUS	0.0	0.986,0.784	TRPM1-P611H
MHR4	a18	H	D561E	VUS	0.1	0.856	.
MHR4	a18	H	L564F	VUS	0.1	0.582	.
MHR4	a18	H	A566V	VUS	0.0	0.986	.
MHR4	a19	H	A572E	Benign	0.0	0.068	.
MHR4	a19	H	M576T,M576V	VUS	0.0	0.031	.
MHR4	a19	H	G582C,G582S	VUS,LP/P	0.2	0.886,0.021	.
MHR4	a20	H	S583Y,S583A	VUS	0.0	0.502,0.16	.
MHR4	a20	H	N584S	VUS	0.1	0.149	.
MHR4	a20	H	V586L	VUS	0.0	0.08	.
MHR4	a20	H	S587T	VUS	0.0	0.015	.
MHR4	a20	H	L590P	VUS	0.2	0.998	.
MHR4	a20	H	G591R	VUS	0.0	0.964	.
MHR4	a20	H	A592T,A592V	VUS	0.1	0.67,0.893	.
MHR4	a20	H	L595V	VUS	0.0	0.098	.
MHR4	a20	H	L596P	VUS	0.1	0.996	.
MHR4	a20	H	R597W	VUS	0.0	0.992	.
MHR4	a20	H	M599V	VUS	0.1	0.062	.
MHR4	turn	C	R601L	VUS	0.1	0.975	.
MHR4	turn	C	E603D	VUS	0.0	0.982	.
MHR4	turn	C	D605E	VUS	0.2	0.076	.
MHR4	turn	C	A606G	VUS	0.1	0.378	.
MHR4	a21	H	E608K	VUS	0.3	0.76	.
MHR4	a21	H	A609G	VUS	0.2	0.089	.
MHR4	a21	H	A610V	VUS	0.2	0.311	.
MHR4	a21	H	R611Q	VUS	0.1	0.836	.
MHR4	a21	H	R612K	VUS	0.0	0.791	.
MHR4	a21	H	D614V,D614Y	VUS	0.1	0.928,0.964	.
MHR4	a21	H	G621V	VUS	0.0	0.515	.
MHR4	a21	H	V624I,V624F	VUS	0.1	0.278,0.591	.
MHR4	a21	H	D625E	VUS	0.0	0.514	.
MHR4	a21	H	F627S	VUS	0.6	0.996	.
MHR4	a21	H	E629D,E629K	VUS	0.2	0.145,0.062	.
MHR4	a21	H	R632C,R632G,R632H	VUS	0.1	0.94,0.633,0.024	.
MHR4	a22	H	S633N	VUS	0.2	0.02	.
MHR4	a22	H	A638T	VUS	0.3	0.785	.
MHR4	a22	H	A639T	VUS	0.1	0.17	.
MHR4	a22	H	R640C	VUS	0.1	0.875	.
MHR4	a22	H	R644H	VUS	0.0	0.984	.
MHR4	a23	H	R645C,R645H	VUS	0.1	0.976,0.905	.
MHR4	a23	H	P647L	VUS	0.0	0.954	.
MHR4	a23	H	L648P	VUS	0.0	0.897	.
MHR4	a23	H	W649L	VUS	0.0	1	.
MHR4	a23	H	D651N,D651Y	VUS	0.4	0.044,0.838	.
MHR4	a23	H	T653S	VUS	0.8	0.994	.
MHR4	a23	H	L655F	VUS	0.9	0.992	.
MHR4	a24	H	L657M	VUS	0.7	0.542	.
MHR4	a25	H	A661P	VUS	0.1	0.996	.
MHR4	a25	H	A663T	VUS	0.2	0.559	.
MHR4	a25	H	R664L,R664H	VUS	0.4	0.959,0.881	TRPM1-R721Q
MHR4	a25	H	A665D,A665V	VUS	0.2	0.911,0.764	.
MHR4	a25	H	Q669R	VUS	0.3	0.9	.
MHR4	a25	H	G671R	VUS	0.4	0.999	.
MHR4	a25	H	Q673E	VUS	0.4	0.987	.
MHR4	turn	C	A685T	VUS	0.0	0.145	.
MHR4	Pre-S1_elbow	H	A696T	VUS	0.2	0.014	.
MHR4	Pre-S1_elbow	H	P700S,P700T	VUS,Benign	0.2	0.997,0.642	.
MHR4	turn	C	Y704C	VUS	0.1	0.499	.
MHR4	turn	C	R706H,R706C	VUS	0.3	0.091,0.128	.
MHR4	turn	C	I708T	VUS	0.1	0.988	.
MHR4	turn	C	T709I	VUS	0.1	0.56	.
MHR4	turn	C	F710C	VUS	0.1	0.997	.
MHR4	turn	C	E715D	VUS	0.3	0.298	.
MHR4	turn	C	E716D	VUS	0.0	0.068	.
MHR4	turn	C	T718R	VUS	0.1	0.07	.
MHR4	turn	C	R719W	VUS	0.1	0.15	.
MHR4	turn	C	E721K	VUS	0.2	0.035	.
MHR4	turn	C	E723Q	VUS	0.0	0.047	.
MHR4	turn	C	D725H	VUS	0.1	0.547	.
MHR4	turn	C	I730F	VUS	0.0	0.408	.
MHR4	turn	C	G732R	VUS	0.0	0.772	.
MHR4	turn	C	P735A	VUS	0.0	0.144	.
MHR4	turn	C	V736F	VUS	0.1	0.026	.
MHR4	turn	C	A739V	VUS	0.0	0.009	.
MHR4	turn	C	P741R	VUS	0.0	0.12	.
MHR4	turn	C	E743Q	VUS	0.1	0.197	.
MHR4	turn	C	V749F,V749I	VUS	0.2	0.134,0.142	.
MHR4	turn	C	P750R	VUS	0.2	0.023	.
MHR4	turn	C	G754R	VUS	0.3	0.017	.
MHR4	turn	C	R755C	VUS	0.3	0.059	.
MHR4	turn	C	P756Q	VUS	0.2	0.013	.
MHR4	turn	C	G757D	VUS	0.3	0.03	.
MHR4	turn	C	C758W	VUS	0.2	0.058	.
MHR4	turn	C	C759G	VUS	0.2	0.026	.
MHR4	turn	C	G760R	VUS	0.3	0.047	.
MHR4	turn	C	G761R	Benign	0.3	0.054	.
MHR4	turn	C	R762P	VUS	0.3	0.133	.
MHR4	turn	C	C763W	VUS	0.2	0.059	.
MHR4	turn	C	G765E	VUS	0.3	0.077	.
MHR4	turn	C	R766C	VUS	0.3	0.161	.
MHR4	Pre-S1_helix	H	R767Q	VUS	0.3	0.025	.
MHR4	Pre-S1_helix	H	C768F	VUS	0.1	0.014	.
MHR4	Pre-S1_helix	H	R770L	VUS	0.1	0.033	.
MHR4	Pre-S1_helix	H	R771C	VUS	0.3	0.986	.
MHR4	Pre-S1_helix	H	F773L	VUS	0.1	0.109	.
MHR4	Pre-S1_helix	H	H774P	VUS	0.0	0.109	.
S1	S1	H	G777D	VUS	0.0	0.311	.
S1	S1	H	A778S,A778V	VUS	0.0	0.726,0.994	.
S1	S1	H	P779T	VUS	0.6	0.726	.
S1	S1	H	T781P	VUS	0.2	0.986	.
S1	S1	H	G785S	VUS	0.6	0.986	.
S1	S1	H	V788I	VUS	0.7	0.567	.
S1	S1	H	S789G	VUS	0.4	0.897	.
S1	S1	H	Y790C,Y790H	VUS,LP/P	0.9	0.999,0.995	.
S1	S1	H	L792V,L792Q	VUS	0.6	0.541,0.735	.
S1	S1	H	F793C	VUS	0.6	0.995	.
S1	S1	H	S798L	VUS	0.5	0.916	.
S1	S1	H	L802F	VUS	0.3	0.906	.
S1-S2_Extracellular-loop	S1-S2_Extracellular-loop	C	P807L,P807Q	VUS	0.3	0.665,0.86	.
S1-S2_Extracellular-loop	S1-S2_Extracellular-loop	C	P809L,P809S	VUS	0.2	0.319,0.076	TRPV6-R425Q
S1-S2_Extracellular-loop	S1-S2_Extracellular-loop	C	P810S	VUS	0.4	0.771	.
S2	S2	H	G811A	VUS	0.0	0.078	.
S2	S2	H	S812F	VUS	0.0	0.069	.
S2	S2	H	L813P,L813R	VUS	0.5	0.072,0.17	TRPV6-G428R
S2	S2	H	L815Q	VUS	0.5	0.967	.
S2	S2	H	L816M	VUS	0.7	0.156	.
S2	S2	H	Y818F,Y818C	VUS	0.4	0.982,0.998	.
S2	S2	H	L825P	VUS	0.4	0.976	.
S2	S2	H	E827K	VUS	0.2	0.991	.
S2	S2	H	L829R	VUS	0.7	0.917	.
S2	S2	H	R830L	VUS	0.2	0.996	.
S2	S2	H	L833V	VUS	0.1	0.324	.
loop	loop	C	G837E	VUS	0.1	0.288	.
loop	loop	C	G838D,G838V	VUS	0.1	0.435,0.506	.
loop	loop	C	G844D	LP/P	0.3	0.036	.
loop	loop	C	P845A	VUS	0.2	0.039	.
loop	loop	C	G846W	VUS	0.3	0.306	.
loop	loop	C	G848V	VUS	0.3	0.203	.
loop	loop	C	H849P,H849R	VUS	0.5	0.029,0.028	.
S2-S3_linker	S2-S3_linker	C	Q854E	VUS	0.4	0.07	TRPV4-L543R
S2-S3_linker	S2-S3_linker	C	R855L,R855C	VUS	0.2	0.949,0.976	.
S2-S3_linker	S2-S3_linker	C	Y859H	VUS	0.3	0.992	.
S3	S3	H	D862G,D862N	VUS	0.3	0.989,0.99	.
S3	S3	H	S863G	VUS	0.4	0.021	.
S3	S3	H	A871G	VUS	0.5	0.977	.
S3	S3	H	L872V	VUS	0.5	0.622	.
S3	S3	H	T873I	VUS	0.4	0.073	.
S3	S3	H	C874Y	VUS	0.5	0.82	.
S3	S3	H	G880S	VUS	0.0	0.122	.
S3	S3	H	C881S	VUS	0.2	0.999	.
S3-S4_linker	S3-S4_linker	C	P885L	VUS	0.0	0.504	.
S3-S4_linker	S3-S4_linker	C	G886V	VUS	0.0	0.677	.
S4	S4	H	G891R	VUS	0.0	0.999	.
S4	S4	H	R892H	VUS	0.3	0.992	.
S4	S4	H	L895H	VUS	0.5	0.993	.
S4	S4	H	I897V	VUS	0.7	0.01	.
S4	S4	H	M900I	VUS	0.5	0.695	.
S4	S4	H	F902L	VUS	0.4	0.982	.
S4	S4	H	T903M	VUS	0.6	0.937	.
S4	S4	H	R905W,R905Q	VUS	0.6	0.997,0.998	.
S4	S4	H	L906P	VUS	0.6	0.997	.
S4	S4	H	I909V	VUS	0.7	0.97	TRPV4-F592L
S4	S4	H	T911M	VUS	0.3	0.642	TRPV4-R594H,TRPV4-R594C,TRPV4-R594S
S4	S4	H	V912I	VUS	0.3	0.946	.
S4-S5_linker	S4-S5_linker	C	N913S	VUS	0.4	0.66	TRPV4-L596P
S4-S5_linker	S4-S5_linker	C	K914R	LP/P	0.6	0.872	.
S4-S5_linker	S4-S5_linker	C	G917R	VUS	1.0	0.992	TRPV4-G600W,TRPV4-G600E
S4-S5_linker	S4-S5_linker	C	I920M,I920L	VUS	0.5	0.972,0.954	.
S4-S5_linker	S4-S5_linker	C	V923M,V923L	VUS	0.9	0.458,0.977	.
S4-S5_linker	S4-S5_linker	C	K925T	VUS	0.4	0.945	.
S4-S5_linker	S4-S5_linker	C	M927K	VUS	0.7	0.992	.
S5	S5	H	D929E,D929N	VUS	0.7	0.992,0.995	.
S5	S5	H	F936I,F936L	VUS	0.7	0.939,0.858	TRPV4-V620I
S5	S5	H	V939L	VUS	0.7	0.991	.
S5	S5	H	W940C	VUS	0.5	0.887	.
S5	S5	H	A943D,A943T	VUS	0.8	0.997,0.988	.
S5	S5	H	Y944N,Y944C	VUS	0.9	0.999,0.986	.
S5	S5	H	V946A	VUS	0.5	0.99	.
S5	S5	H	A947D	VUS	0.6	0.934	.
S5	S5	H	T948R	VUS	0.3	0.922	.
S5	S5	H	G950E	VUS	0.4	0.97	.
S5	S5	H	R953K	VUS	0.3	0.341	.
S5-S6_linker	S5-S6_linker	C	R955W	VUS	0.3	0.901	.
S5-S6_linker	S5-S6_linker	C	D956H	VUS	0.3	0.923	.
P-loop	P-loop	H	P960L	VUS	0.2	0.236	.
P-loop	P-loop	H	S961N	VUS	0.3	0.04	.
P-loop	P-loop	H	R964H,R964S	VUS	0.1	0.994,0.993	.
P-loop	P-loop	H	R965H,R965C	VUS	0.3	0.271,0.985	.
P-loop	P-loop	H	V966I	VUS	0.4	0.858	TRPM1-I1002F
P-loop	P-loop	H	F967L	VUS	0.6	0.222	.
P-loop	P-loop	H	R969L,R969H	VUS	0.3	0.985,0.865	.
P-loop	P-loop	H	P970S	VUS	0.5	0.983	.
P-loop	P-loop	H	Y971C	VUS	0.9	0.998	.
P-loop	P-loop	H	L972Q	VUS	0.2	0.992	.
P-loop	P-loop	H	I978V	VUS	0.0	0.435	.
P-loop	P-loop	H	D982N	VUS	0.6	0.629	.
P-loop	P-loop	H	M983V	VUS	0.7	0.298	.
S5-S6_linker	S5-S6_linker	C	V985M	VUS	0.1	0.503	.
S5-S6_linker	S5-S6_linker	C	A986T,A986D	VUS	0.0	0.131,0.492	.
S5-S6_linker	S5-S6_linker	C	C993F,C993R	VUS	0.2	0.992,0.991	TRPM1-C1030Y
S5-S6_linker	S5-S6_linker	C	S994L	VUS	0.2	0.85	.
S5-S6_linker	S5-S6_linker	C	S995L	VUS	0.1	0.009	.
S5-S6_linker	S5-S6_linker	C	P997H	VUS	0.0	0.036	.
S5-S6_linker	S5-S6_linker	C	G998S	VUS	0.3	0.236	.
S5-S6_linker	S5-S6_linker	C	A1001V	VUS	0.0	0.036	.
S5-S6_linker	S5-S6_linker	C	H1002Y	VUS	0.1	0.046	.
S5-S6_linker	S5-S6_linker	C	P1003S	VUS	0.0	0.128	.
S5-S6_linker	S5-S6_linker	C	A1008V	VUS	0.3	0.108	.
S5-S6_linker	S5-S6_linker	C	G1009D	VUS	0.3	0.358	.
S5-S6_linker	S5-S6_linker	C	V1012I	VUS	0.0	0.024	.
S5-S6_linker	S5-S6_linker	C	S1013F	VUS	0.0	0.918	.
S5-S6_linker	S5-S6_linker	C	Y1015D	VUS	0.2	0.646	.
S5-S6_linker	S5-S6_linker	C	A1016V	VUS	0.1	0.969	.
S5-S6_linker	S5-S6_linker	C	N1017S,N1017K	VUS	0.3	0.424,0.984	TRPV4-P692A
S6	S6	H	V1021E	VUS	0.3	0.988	.
S6	S6	H	L1022P	VUS	0.6	0.989	.
S6	S6	H	I1026L	VUS	0.5	0.026	.
S6	S6	H	I1033M	LP/P	0.9	0.984	.
S6	S6	H	I1040T	LP/P	1.0	0.993	.
TRP_helix	TRP_helix	H	M1042I	VUS	0.7	0.983	.
TRP_helix	TRP_helix	H	S1044C	VUS	0.5	0.994	.
TRP_helix	TRP_helix	H	G1048S	VUS	0.1	0.066	.
TRP_helix	TRP_helix	H	K1049E	VUS	0.5	0.305	.
TRP_helix	TRP_helix	H	V1050A	VUS	0.8	0.996	.
TRP_helix	TRP_helix	H	D1055G	VUS	0.4	0.997	.
TRP_helix	TRP_helix	H	Y1057C	VUS	0.2	0.986	.
TRP_helix	TRP_helix	H	R1062G,R1062S	VUS	0.4	0.997,0.999	.
TRP_helix	TRP_helix	H	R1064G,R1064H	VUS	0.2	0.751,0.779	.
TRP_helix	TRP_helix	H	R1067L	VUS	0.3	0.328	.
TRP_helix	TRP_helix	H	H1070L	VUS	0.5	1	.
TRP_helix	TRP_helix	H	R1072Q,R1072W	VUS	0.0	0.993,0.93	TRPC6-G757D
loop	loop	C	P1073T	VUS	0.0	0.993	.
loop	loop	C	A1074V	VUS	0.2	0.365	.
loop	loop	C	L1075P,L1075R	VUS	0.8	0.962,0.99	.
loop	loop	C	A1076T	VUS	0.6	0.972	.
TRP-re-entrant	TRP-re-entrant	H	H1084Q,H1084Y	VUS	0.1	0.963,0.935	.
TRP-re-entrant	TRP-re-entrant	H	L1085W	VUS	0.0	0.933	.
TRP-re-entrant	TRP-re-entrant	H	R1086G	VUS	0.0	0.357	.
TRP-re-entrant	TRP-re-entrant	H	L1087P	VUS	0.0	0.918	.
TRP-CTD-linker	TRP-CTD-linker	C	L1092F	VUS	0.0	0.051	.
TRP-CTD-linker	TRP-CTD-linker	C	S1098G,S1098I,S1098N,S1098T	VUS	0.0	0.075,0.059,0.068,0.09	.
TRP-CTD-linker	TRP-CTD-linker	C	Q1100K	VUS	0.0	0.051	.
TRP-CTD-linker	TRP-CTD-linker	C	P1101T	VUS	0.0	0.026	.
TRP-CTD-linker	TRP-CTD-linker	C	S1103F	VUS	0.1	0.055	.
TRP-CTD-linker	TRP-CTD-linker	C	A1105V	VUS	0.0	0.271	.
TRP-CTD-linker	TRP-CTD-linker	C	H1108R	VUS	0.0	0.885	.
TRP-CTD-linker	TRP-CTD-linker	C	L1113V	VUS	0.1	0.866	.
CTD-rib-helix	CTD-rib-helix	H	A1117S	VUS	0.0	0.151	.
CTD-rib-helix	CTD-rib-helix	H	T1123P	VUS	0.2	0.862	.
CTD-rib-helix	CTD-rib-helix	H	H1128P,H1128R	VUS	0.0	0.309,0.143	.
CTD-rib-helix	CTD-rib-helix	H	K1129M,K1129N	VUS	0.0	0.77,0.449	.
CTD-rib-helix	CTD-rib-helix	H	E1130G,E1130K	VUS	0.0	0.995,0.989	.
CTD-rib-helix	CTD-rib-helix	H	N1131K	VUS	0.0	0.907	.
CTD-rib-helix	CTD-rib-helix	H	A1135P	VUS	0.0	0.325	TRPV4-E797K,TRPV4-E797D
CTD-rib-helix	CTD-rib-helix	H	R1138G	VUS	0.0	0.872	TRPV4-G800D
CTD-rib-helix	CTD-rib-helix	H	K1140R,K1140M	VUS	0.0	0.828,0.982	.
CTD-rib-helix	CTD-rib-helix	H	R1141Q,R1141W	VUS	0.0	0.855,0.986	.
C-term	C-term	C	S1145C	VUS	0.0	0.965	.
C-term	C-term	C	R1147C	VUS	0.3	0.945	.
C-term	C-term	C	K1149R	VUS	0.0	0.227	.
C-term	C-term	C	R1150H,R1150L	VUS	0.0	0.981,0.955	.
C-term	C-term	C	A1158V,A1158P	VUS	0.1	0.117,0.839	.
C-term	C-term	C	R1166S,R1166G	VUS	0.0	0.858,0.871	.
C-term	C-term	C	R1171H,R1171L	VUS	0.3	0.979,0.925	.
C-term	C-term	C	E1176A	VUS	0.2	0.997	.
C-term	C-term	C	R1177Q,R1177G	VUS	0.1	0.088,0.13	.
C-term	C-term	C	C1182Y	VUS	0.0	0.948	.
C-term	C-term	C	R1184C	VUS	0.0	0.931	.
C-term	C-term	C	L1186Q	VUS	0.0	0.976	.
C-term	C-term	C	G1187R	VUS	0.1	0.081	.
C-term	C-term	C	W1188L	VUS	0.0	0.988	.
C-term	C-term	C	A1190T	VUS	0.1	0.609	TRPV4-P827H
C-term	C-term	C	A1192S,A1192V	VUS	0.0	0.78,0.725	TRPV4-V829E
C-term	C-term	C	L1193P	VUS	0.0	0.997	.
C-term	C-term	C	R1195P	VUS	0.0	0.843	.
C-term	C-term	C	S1196T	VUS	0.0	0.368	.
C-term	C-term	C	L1199P	VUS	0.0	0.927	.
C-term	C-term	C	P1201L	VUS	0.1	0.89	.
C-term	C-term	C	G1203R	VUS	0.2	0.205	.
C-term	C-term	C	P1206L	VUS	0.1	0.956	.
C-term	C-term	C	P1210R	VUS	0.0	0.239	.
