# Supplementary material for: In silico analysis of TRPM4 variants of unknown clinical significance
Source: PLoS One. 2023 Dec 15;18(12):e0295974. doi: 10.1371/journal.pone.0295974 (PMC10723691; doi:10.1371/journal.pone.0295974)
Supplement: S3 Table — (XLSX) [file pone.0295974.s003.xlsx]

## Sheet: Table_S3_updt
Variant	ClinPred_score	Segment	Motif	Contact's VUS
M1T	0.981	N-term	turn	.
M1V	0.986	N-term	turn	.
E5K	0.723	N-term	turn	.
Q8L	0.953	MHR1/2	a1	.
I11V	0.875	MHR1/2	a1	.
K13R	0.933	MHR1/2	a1	.
F15L	0.93	MHR1/2	a1	.
K16N	0.921	MHR1/2	b1	.
K17N	0.996	MHR1/2	b1	.
C20S	0.993	MHR1/2	turn	.
T21M	0.967	MHR1/2	turn	.
T22M	0.981	MHR1/2	turn	.
F23L	0.929	MHR1/2	turn	.
D29G	0.934	MHR1/2	turn	.
G32R	0.904	MHR1/2	turn	.
L34W	0.88	MHR1/2	turn	.
R41W	0.962	MHR1/2	turn	.
H44R	0.995	MHR1/2	turn	.
G54R	0.896	MHR1/2	turn	.
V58M	0.951	MHR1/2	turn	.
E69G	0.994	MHR1/2	b2	.
D73N	0.982	MHR1/2	turn	.
G76R	0.994	MHR1/2	b3	.
D79G	0.892	MHR1/2	turn	.
G84C	0.921	MHR1/2	turn	.
G84V	0.914	MHR1/2	turn	.
L91F	0.96	MHR1/2	b4	.
L91P	0.992	MHR1/2	b4	.
R96Q	0.72	MHR1/2	turn	.
T97M	0.727	MHR1/2	turn	.
A100D	0.855	MHR1/2	a2	.
P115S	0.988	MHR1/2	turn	.
S120L	0.992	MHR1/2	b5	.
G124A	0.988	MHR1/2	turn	.
L134R	0.992	MHR1/2	a3	.
D136E	0.653	MHR1/2	a3	.
R139C	0.956	MHR1/2	a3	.
R139H	0.713	MHR1/2	a3	.
R140C	0.976	MHR1/2	a3	.
R140H	0.989	MHR1/2	a3	.
G141W	0.886	MHR1/2	a3	.
V143L	0.938	MHR1/2	a3	.
R144Q	0.749	MHR1/2	a3	.
R144W	0.991	MHR1/2	a3	.
A145S	0.909	MHR1/2	a3	.
A145V	0.886	MHR1/2	a3	.
H159Q	0.752	MHR1/2	turn	.
I162V	0.811	MHR1/2	a4	.
R164W	0.927	MHR1/2	a4	.
A169T	0.989	MHR1/2	a4	.
V170I	0.824	MHR1/2	a4	.
R171Q	0.948	MHR1/2	a4	.
G192D	0.903	MHR1/2	turn	.
G192R	0.991	MHR1/2	turn	.
R197K	0.748	MHR1/2	turn	.
D226E	0.981	MHR1/2	turn	.
S230L	0.67	MHR1/2	turn	.
A231G	0.87	MHR1/2	turn	.
D236G	0.909	MHR1/2	b8	.
G238S	0.994	MHR1/2	turn	.
G241S	0.769	MHR1/2	turn	.
G241V	0.99	MHR1/2	turn	.
G245S	0.748	MHR1/2	turn	.
R250H	0.923	MHR1/2	a5	.
Q260R	0.97	MHR1/2	turn	.
T262M	0.946	MHR1/2	turn	.
L275F	0.805	MHR1/2	b9	.
L276P	0.988	MHR1/2	b9	.
G280D	0.995	MHR1/2	turn	.
R287L	0.664	MHR1/2	a6	.
C298Y	0.97	MHR1/2	b10	.
A302V	0.93	MHR1/2	turn	.
S304T	0.775	MHR1/2	turn	.
G305A	0.993	MHR1/2	turn	.
G306R	0.976	MHR1/2	turn	.
A308V	0.797	MHR1/2	turn	.
E316K	0.755	MHR1/2	a7	.
R337L	0.855	MHR1/2	turn	.
L347V	0.866	MHR1/2	turn	.
E374K	0.932	MHR1/2	a10	.
E374Q	0.945	MHR1/2	a10	.
A380T	0.964	MHR1/2	a10	.
A380V	0.947	MHR1/2	a10	.
L381F	0.938	MHR1/2	a10	.
V382M	0.885	MHR1/2	a10	.
S387N	0.69	MHR1/2	turn	.
A390G	0.826	MHR1/2	turn	.
R398C	0.992	MHR3	a11	.
N404K	0.98	MHR3	turn	Arg437Trp
R405P	0.995	MHR3	turn	.
V406M	0.925	MHR3	a12	.
R415P	0.906	MHR3	a12	.
R415W	0.993	MHR3	a12	.
I418M	0.877	MHR3	turn	.
R421W	0.683	MHR3	turn	.
E426K	0.971	MHR3	a13	.
D436E	0.874	MHR3	a13	Arg437Trp
R437W	0.954	MHR3	a14	.
V441M	0.837	MHR3	a14	Arg437Trp
V441M	0.837	MHR3	a14	Ile445Met
R442H	0.917	MHR3	a14	Ile445Met
R442C	0.808	MHR3	a14	Ile445Met
I445M	0.881	MHR3	a14	.
F454L	0.964	MHR3	a15	.
R459L	0.989	MHR3	a15	.
R459C	0.97	MHR3	a15	.
Y464C	0.998	MHR3	a15	.
Y464D	0.995	MHR3	a15	.
A467G	0.746	MHR3	turn	.
L498I	0.651	MHR3	a17-turn	.
V503A	0.963	MHR3	a17-turn	.
L511Q	0.967	MHR3	a17-turn	.
A516P	0.877	MHR3	a17-turn	.
A516V	0.858	MHR3	a17-turn	.
P517L	0.673	MHR3	a17-turn	.
D542E	0.907	MHR3	a17-turn	.
P558A	0.784	MHR4	a18	.
P558S	0.986	MHR4	a18	.
D561E	0.856	MHR4	a18	.
A566V	0.986	MHR4	a18	.
G582C	0.886	MHR4	a19	.
L590P	0.998	MHR4	a20	.
G591R	0.964	MHR4	a20	.
A592T	0.67	MHR4	a20	.
A592V	0.893	MHR4	a20	.
L596P	0.996	MHR4	a20	.
R597W	0.992	MHR4	a20	.
R601L	0.975	MHR4	turn	.
E603D	0.982	MHR4	turn	.
E608K	0.76	MHR4	a21	.
R611Q	0.836	MHR4	a21	.
R612K	0.791	MHR4	a21	.
D614V	0.928	MHR4	a21	.
D614Y	0.964	MHR4	a21	.
F627S	0.996	MHR4	a21	.
R632C	0.94	MHR4	a21	.
R632G	0.633	MHR4	a21	.
A638T	0.785	MHR4	a22	.
R640C	0.875	MHR4	a22	.
R644H	0.984	MHR4	a22	.
R645C	0.976	MHR4	a23	.
R645H	0.905	MHR4	a23	.
P647L	0.954	MHR4	a23	.
L648P	0.897	MHR4	a23	.
W649L	1	MHR4	a23	.
D651Y	0.838	MHR4	a23	.
T653S	0.994	MHR4	a23	.
L655F	0.992	MHR4	a23	.
A661P	0.996	MHR4	a25	.
R664L	0.959	MHR4	a25	.
R664H	0.881	MHR4	a25	.
A665D	0.911	MHR4	a25	Arg664His/Leu
A665V	0.764	MHR4	a25	Arg664His/Leu
Q669R	0.9	MHR4	a25	.
G671R	0.999	MHR4	a25	.
Q673E	0.987	MHR4	a25	.
P700S	0.997	MHR4	Pre-S1_elbow	.
I708T	0.988	MHR4	turn	.
F710C	0.997	MHR4	turn	.
G732R	0.772	MHR4	turn	.
R771C	0.986	MHR4	Pre-S1_helix	.
A778S	0.726	S1		.
A778V	0.994	S1		.
P779T	0.726	S1		.
T781P	0.986	S1		.
G785S	0.986	S1		.
S789G	0.897	S1		.
Y790C	0.999	S1		.
L792Q	0.735	S1		.
F793C	0.995	S1		.
S798L	0.916	S1		.
L802F	0.906	S1		Val966Ile
P807L	0.665	S1-S2		.
P807Q	0.86	S1-S2		.
P810S	0.771	S1-S2		.
L815Q	0.967	S2		.
Y818F	0.982	S2		.
Y818C	0.998	S2		.
L825P	0.976	S2		.
E827K	0.991	S2		.
L829R	0.917	S2		.
R830L	0.996	S2		.
R855C	0.976	S2-S3_linker		.
R855L	0.949	S2-S3_linker		.
Y859H	0.992	S2-S3_linker		.
D862G	0.989	S3	S3	.
D862N	0.99	S3	S3	.
A871G	0.977	S3	S3	.
L872V	0.622	S3	S3	.
C874Y	0.82	S3	S3	.
C881S	0.999	S3	S3	.
G886V	0.677	S3-S4_linker		.
G891R	0.999	S4		.
R892H	0.992	S4		.
L895H	0.993	S4		.
M900I	0.695	S4		.
F902L	0.982	S4		.
T903M	0.937	S4		.
R905W	0.997	S4		Ile909Val
R905Q	0.998	S4		Ile909Val
L906P	0.997	S4		Ile909Val
I909V	0.97	S4		.
T911M	0.642	S4		Gly917Arg
T911M	0.642	S4		Asn913Ser
T911M	0.642	S4		Ile909Val
V912I	0.946	S4		Asn913Ser
V912I	0.946	S4		Asn913Ser
V912I	0.946	S4		Ile909Val
N913S	0.66	S4-S5_linker		Gly917Arg
G917R	0.992	S4-S5_linker		Asn913Ser
I920L	0.954	S4-S5_linker		Gly917Arg
I920L	0.954	S4-S5_linker		Phe936Ile/Leu
I920M	0.972	S4-S5_linker		Gly917Arg
I920M	0.972	S4-S5_linker		Phe936Ile/Leu
V923L	0.977	S4-S5_linker		Phe936Ile/Leu
K925T	0.945	S4-S5_linker		.
M927K	0.992	S4-S5_linker		.
D929E	0.992	S5		.
D929N	0.995	S5		.
F936I	0.939	S5		.
F936L	0.858	S5		.
V939L	0.991	S5		Phe936Ile/Leu
W940C	0.887	S5		Phe936Ile/Leu
A943D	0.997	S5		.
A943T	0.988	S5		.
Y944C	0.986	S5		.
Y944N	0.999	S5		.
V946A	0.99	S5		Val_966Ile
A947D	0.934	S5		.
T948R	0.922	S5		.
G950E	0.97	S5		.
R955W	0.901	S5-P1		.
D956H	0.923	S5-P1		.
R964S	0.993	P-loop		Val_966Ile
R964H	0.994	P-loop		Val_966Ile
R965C	0.985	P-loop		Val_966Ile
R965C	0.985	P-loop		Val_966Ile
V966I	0.858	P-loop		.
R969L	0.985	P-loop		Val_966Ile
R969H	0.865	P-loop		Val_966Ile
P970S	0.983	P-loop		Val_966Ile
Y971C	0.998	P-loop		.
L972Q	0.992	P-loop		.
D982N	0.629	P-loop		.
C993F	0.992	P2-S6		.
C993R	0.991	P2-S6		.
S994L	0.85	P2-S6		.
S1013F	0.918	P2-S6		.
Y1015D	0.646	P2-S6		.
A1016V	0.969	P2-S6		.
N1017K	0.984	P2-S6		.
V1021E	0.988	S6		.
L1022P	0.989	S6		.
M1042I	0.983	TRP_helix		.
S1044C	0.994	TRP_helix		.
V1050A	0.996	TRP_helix		.
D1055G	0.997	TRP_helix		.
Y1057C	0.986	TRP_helix		Arg664His/Leu
R1062G	0.997	TRP_helix		.
R1062S	0.999	TRP_helix		.
R1064H	0.779	TRP_helix		.
R1064G	0.751	TRP_helix		.
H1070L	1	TRP_helix		.
R1072Q	0.993	TRP_helix		.
R1072W	0.93	TRP_helix		.
P1073T	0.993	loop		.
L1075P	0.962	loop		.
L1075R	0.99	loop		.
A1076T	0.972	loop		.
H1084Q	0.963	TRP-re-entrant	TRP-re-entrant	.
H1084Y	0.935	TRP-re-entrant	TRP-re-entrant	.
L1085W	0.933	TRP-re-entrant	TRP-re-entrant	.
L1087P	0.918	TRP-re-entrant	TRP-re-entrant	.
H1108R	0.885	TRP-CTD-linker	TRP-CTD-linker	.
L1113V	0.866	TRP-CTD-linker	TRP-CTD-linker	.
T1123P	0.862	CTD-rib-helix	CTD-rib-helix	.
K1129M	0.77	CTD-rib-helix	CTD-rib-helix	.
E1130G	0.995	CTD-rib-helix	CTD-rib-helix	.
E1130K	0.989	CTD-rib-helix	CTD-rib-helix	.
N1131K	0.907	CTD-rib-helix	CTD-rib-helix	.
R1138G	0.872	CTD-rib-helix	CTD-rib-helix	.
K1140M	0.982	CTD-rib-helix	CTD-rib-helix	.
K1140R	0.828	CTD-rib-helix	CTD-rib-helix	.
R1141Q	0.855	CTD-rib-helix	CTD-rib-helix	.
R1141W	0.986	CTD-rib-helix	CTD-rib-helix	.
S1145C	0.965	C-term	C-term	.
R1147C	0.945	C-term	C-term	.
R1150H	0.981	C-term	C-term	.
R1150L	0.955	C-term	C-term	.
A1158P	0.839	C-term	C-term	.
R1166G	0.871	C-term	C-term	.
R1166S	0.858	C-term	C-term	.
R1171H	0.979	C-term	C-term	.
R1171L	0.925	C-term	C-term	.
E1176A	0.997	C-term	C-term	.
C1182Y	0.948	C-term	C-term	.
R1184C	0.931	C-term	C-term	.
L1186Q	0.976	C-term	C-term	.
W1188L	0.988	C-term	C-term	.
A1190T	0.609	C-term	C-term	.
A1192S	0.78	C-term	C-term	.
A1192V	0.725	C-term	C-term	.
L1193P	0.997	C-term	C-term	.
R1195P	0.843	C-term	C-term	.
L1199P	0.927	C-term	C-term	.
P1201L	0.89	C-term	C-term	.
P1206L	0.956	C-term	C-term	.
